# Supplementary material for: Poly[[μ-1,4-bis­(4,5-dihydro-1,3-oxazol-2-yl)benzene-κ2 N:N′]di-μ-bromido-cadmium]
Source: Acta Crystallogr Sect E Struct Rep Online. 2011 Jul 16;67(Pt 8):m1099. doi: 10.1107/S1600536811027759 (PMC3212171; doi:10.1107/S1600536811027759)
Supplement: Supplementary file 1 [file e-67-m1099-sup1.cif]

##############################################################################
#                                                                            #
# This CIF contains the data in a paper accepted for publication in          #
# Acta Crystallographica Section E. It conforms to the requirements of       #
# Notes for Authors for Acta Crystallographica Section E, and has been       #
# peer reviewed under the auspices of the IUCr Commission on Journals.       #
#                                                                            #
# Full details of the Crystallographic Information File format               #
# are given in the paper "The Crystallographic Information File (CIF):       #
# a New Standard Archive File for Crystallography" by S. R. Hall, F. H.      #
# Allen and I. D. Brown [Acta Cryst. (1991), A47, 655-685].                  #
#                                                                            #
# The current version of the core CIF dictionary is obtainable from          #
# ftp://ftp.iucr.org/pub/cif_core.dic.                                       #
#                                                                            #
# Software is freely available for graphical display of the structure(s)     #
# in this CIF. For information consult the CIF software page                 #
# http://www.iucr.org/resources/cif/software.                                #
#                                                                            #
# This file may be used for bona fide research purposes within the           #
# scientific community so long as proper attribution is given to the journal # 
# article from which it was obtained.                                        #
#                                                                            #
##############################################################################
data_I
_audit_creation_method     SHELXL-97
_chemical_name_systematic
;
Poly[[\m-1,4-bis(4,5-dihydro-1,3-oxazol-2-yl)benzene-
\k^2^<i>N</i>:<i>N</i>']di-\m-bromido-cadmium]
;
_chemical_name_common     ?
_chemical_formula_moiety     'C12 H12 Br2 Cd N2 O2'
_chemical_formula_sum     'C12 H12 Br2 Cd N2 O2'
_chemical_formula_iupac     '[Cd Br2 (C12 H12 N2 O2)]'
_chemical_formula_weight     488.46
_chemical_melting_point     ?
_symmetry_cell_setting     triclinic
_symmetry_space_group_name_H-M     'P -1'
_symmetry_space_group_name_hall     '-P 1'
loop_
    _symmetry_equiv_pos_as_xyz
    'x, y, z'
    '-x, -y, -z'
_cell_length_a     4.0595(2)
_cell_length_b     8.1114(3)
_cell_length_c     10.1132(4)
_cell_angle_alpha     84.503(2)
_cell_angle_beta     81.963(2)
_cell_angle_gamma     84.898(2)
_cell_volume     327.26(2)
_cell_formula_units_Z     1
_cell_measurement_reflns_used     7163
_cell_measurement_theta_min     3.11
_cell_measurement_theta_max     41.11
_cell_measurement_temperature     296(2)
_exptl_crystal_description     Columnar
_exptl_crystal_colour     Colourless
_exptl_crystal_size_max     0.16
_exptl_crystal_size_mid     0.06
_exptl_crystal_size_min     0.06
_exptl_crystal_density_diffrn     2.478
_exptl_crystal_density_meas     ?
_exptl_crystal_density_method     'not measured'
_exptl_crystal_F_000     232
_exptl_absorpt_coefficient_mu     7.771
_exptl_absorpt_correction_type     multi-scan
_exptl_absorpt_process_details     '(SADABS; Bruker, 2001)'
_exptl_absorpt_correction_T_min     0.7688
_exptl_absorpt_correction_T_max     0.9712
_exptl_special_details     ?
_diffrn_ambient_temperature     296(2)
_diffrn_radiation_type     MoK\a
_diffrn_radiation_wavelength     0.71073
_diffrn_radiation_source     'fine-focus sealed tube'
_diffrn_radiation_monochromator     graphite
_diffrn_measurement_device_type     'Bruker APEXII CCD'
_diffrn_measurement_method     '\f and \w'
_diffrn_detector_area_resol_mean     ?
_diffrn_reflns_number     15213
_diffrn_reflns_av_R_equivalents     0.0806
_diffrn_reflns_av_sigmaI/netI     0.0544
_diffrn_reflns_theta_min     3.11
_diffrn_reflns_theta_max     41.11
_diffrn_reflns_theta_full     25.00
_diffrn_measured_fraction_theta_max     0.974
_diffrn_measured_fraction_theta_full     1.000
_diffrn_reflns_limit_h_min     -7
_diffrn_reflns_limit_h_max     6
_diffrn_reflns_limit_k_min     -14
_diffrn_reflns_limit_k_max     14
_diffrn_reflns_limit_l_min     -18
_diffrn_reflns_limit_l_max     18
_diffrn_standards_number     ?
_diffrn_standards_interval_count     ?
_diffrn_standards_interval_time     ?
_diffrn_standards_decay_%     ?
_refine_special_details
;
;
_reflns_number_total     4234
_reflns_number_gt     3127
_reflns_threshold_expression     I>2\s(I)
_refine_ls_structure_factor_coef     Fsqd
_refine_ls_matrix_type     full
_refine_ls_R_factor_all     0.0440
_refine_ls_R_factor_gt     0.0263
_refine_ls_wR_factor_gt     0.0633
_refine_ls_wR_factor_ref     0.0666
_refine_ls_goodness_of_fit_ref     0.956
_refine_ls_restrained_S_all     0.956
_refine_ls_number_reflns     4234
_refine_ls_number_parameters     88
_refine_ls_number_restraints     0
_refine_ls_hydrogen_treatment     constr
_refine_ls_weighting_scheme     calc
_refine_ls_weighting_details
                 'calc w=1/[\s^2^(Fo^2^)+(0.0224P)^2^] where P=(Fo^2^+2Fc^2^)/3'
_atom_sites_solution_hydrogens     geom
_atom_sites_solution_primary     direct
_atom_sites_solution_secondary     difmap
_refine_ls_shift/su_max     0.000
_refine_ls_shift/su_mean     0.000
_refine_diff_density_max     0.991
_refine_diff_density_min     -1.548
_refine_ls_extinction_method     none
_refine_ls_extinction_coef     ?
loop_
    _atom_type_symbol
    _atom_type_description
    _atom_type_scat_dispersion_real
    _atom_type_scat_dispersion_imag
    _atom_type_scat_source
    'C' 'C' 0.0033 0.0016
                         'International Tables Vol C Tables 4.2.6.8 and 6.1.1.4'
    'H' 'H' 0.0000 0.0000
                         'International Tables Vol C Tables 4.2.6.8 and 6.1.1.4'
    'N' 'N' 0.0061 0.0033
                         'International Tables Vol C Tables 4.2.6.8 and 6.1.1.4'
    'O' 'O' 0.0106 0.0060
                         'International Tables Vol C Tables 4.2.6.8 and 6.1.1.4'
    'Br' 'Br' -0.2901 2.4595
                         'International Tables Vol C Tables 4.2.6.8 and 6.1.1.4'
    'Cd' 'Cd' -0.8075 1.2024
                         'International Tables Vol C Tables 4.2.6.8 and 6.1.1.4'
_computing_data_collection     'APEX2 (Bruker, 2007)'
_computing_cell_refinement     'SAINT (Bruker, 2007)'
_computing_data_reduction     'SAINT (Bruker, 2007)'
_computing_structure_solution     'SHELXS97 (Sheldrick, 2008)'
_computing_structure_refinement     'SHELXL97 (Sheldrick, 2008)'
_computing_molecular_graphics     'DIAMOND (Brandenburg, 1999)'
_computing_publication_material     'SHELXL97 (Sheldrick, 2008)'
loop_
    _atom_site_type_symbol
    _atom_site_label
    _atom_site_fract_x
    _atom_site_fract_y
    _atom_site_fract_z
    _atom_site_U_iso_or_equiv
    _atom_site_adp_type
    _atom_site_calc_flag
    _atom_site_refinement_flags
    _atom_site_occupancy
    _atom_site_symmetry_multiplicity
    _atom_site_disorder_assembly
    _atom_site_disorder_group
    Cd Cd 0.5000 0.0000 0.0000 0.02232(4) Uani d S 1 2 . .
    N N 0.4635(3) -0.21212(15) 0.19936(11) 0.0222(2) Uani d . 1 1 . .
    O O 0.2887(3) -0.39410(14) 0.37175(11) 0.0361(3) Uani d . 1 1 . .
    C C1 0.5970(4) -0.37792(18) 0.15877(14) 0.0282(3) Uani d . 1 1 . .
    H H1B 0.8389 -0.3851 0.1436 0.034 Uiso calc R 1 1 . .
    H H1A 0.5149 -0.4007 0.0773 0.034 Uiso calc R 1 1 . .
    C C2 0.4731(5) -0.4991(2) 0.27480(16) 0.0333(3) Uani d . 1 1 . .
    H H2B 0.3300 -0.5751 0.2468 0.040 Uiso calc R 1 1 . .
    H H2A 0.6583 -0.5627 0.3115 0.040 Uiso calc R 1 1 . .
    C C3 0.3062(4) -0.23541(17) 0.31777(13) 0.0212(2) Uani d . 1 1 . .
    C C4 0.1447(3) -0.11180(17) 0.40873(12) 0.0200(2) Uani d . 1 1 . .
    C C5 0.2347(4) 0.05114(18) 0.39301(13) 0.0227(2) Uani d . 1 1 . .
    H H5 0.3917 0.0853 0.3219 0.027 Uiso calc R 1 1 . .
    C C6 -0.0891(4) -0.16227(18) 0.51607(13) 0.0229(2) Uani d . 1 1 . .
    H H6 -0.1479 -0.2714 0.5267 0.027 Uiso calc R 1 1 . .
    Br Br 0.91841(3) 0.179762(17) 0.103470(13) 0.02270(4) Uani d . 1 1 . .
loop_
    _atom_site_aniso_label
    _atom_site_aniso_U_11
    _atom_site_aniso_U_22
    _atom_site_aniso_U_33
    _atom_site_aniso_U_12
    _atom_site_aniso_U_13
    _atom_site_aniso_U_23
    Cd 0.01836(6) 0.02238(7) 0.02671(7) -0.00089(5) -0.00254(4) -0.00583(5)
    N 0.0272(5) 0.0202(5) 0.0181(5) -0.0007(4) 0.0012(4) -0.0038(4)
    O 0.0540(8) 0.0203(5) 0.0268(5) 0.0041(5) 0.0134(5) 0.0000(4)
    C1 0.0369(8) 0.0205(6) 0.0237(6) 0.0029(5) 0.0056(5) -0.0034(5)
    C2 0.0432(9) 0.0211(7) 0.0304(7) 0.0038(6) 0.0093(6) -0.0029(6)
    C3 0.0253(6) 0.0189(6) 0.0187(5) -0.0003(5) -0.0008(4) -0.0026(4)
    C4 0.0234(6) 0.0216(6) 0.0149(5) 0.0007(5) -0.0018(4) -0.0036(4)
    C5 0.0269(6) 0.0241(6) 0.0160(5) -0.0025(5) 0.0020(4) -0.0019(4)
    C6 0.0288(6) 0.0205(6) 0.0188(5) -0.0031(5) 0.0005(4) -0.0032(4)
    Br 0.02070(7) 0.02520(7) 0.02242(7) -0.00113(5) -0.00048(4) -0.00718(5)
_geom_special_details
;
;
loop_
    _geom_bond_atom_site_label_1
    _geom_bond_atom_site_label_2
    _geom_bond_site_symmetry_2
    _geom_bond_distance
    _geom_bond_publ_flag
    Cd N . 2.5189(12) y
    Cd Br . 2.70850(16) y
    Cd Br 1_455 2.79006(16) y
    N C3 . 1.2813(17) ?
    N C1 . 1.4781(18) ?
    O C3 . 1.3530(18) ?
    O C2 . 1.4451(17) ?
    C1 C2 . 1.516(2) ?
    C1 H1B . 0.9700 ?
    C1 H1A . 0.9700 ?
    C2 H2B . 0.9700 ?
    C2 H2A . 0.9700 ?
    C3 C4 . 1.4739(17) ?
    C4 C5 . 1.3910(19) ?
    C4 C6 . 1.3940(19) ?
    C5 C6 2_556 1.3855(18) ?
    C5 H5 . 0.9300 ?
    C6 C5 2_556 1.3855(18) ?
    C6 H6 . 0.9300 ?
loop_
    _geom_angle_atom_site_label_1
    _geom_angle_atom_site_label_2
    _geom_angle_atom_site_label_3
    _geom_angle_site_symmetry_1
    _geom_angle_site_symmetry_3
    _geom_angle
    _geom_angle_publ_flag
    N Cd N . 2_655 180.00(6) ?
    N Cd Br . 2_655 86.94(3) ?
    N Cd Br 2_655 2_655 93.06(3) ?
    N Cd Br . . 93.06(3) ?
    N Cd Br 2_655 . 86.94(3) ?
    Br Cd Br 2_655 . 180.000(5) ?
    N Cd Br . 2_755 87.67(3) ?
    N Cd Br 2_655 2_755 92.33(3) ?
    Br Cd Br 2_655 2_755 95.159(5) ?
    Br Cd Br . 2_755 84.841(5) ?
    N Cd Br . 1_455 92.33(3) ?
    N Cd Br 2_655 1_455 87.67(3) ?
    Br Cd Br 2_655 1_455 84.841(5) ?
    Br Cd Br . 1_455 95.159(5) ?
    Br Cd Br 2_755 1_455 180.000(6) ?
    C3 N C1 . . 106.43(12) ?
    C3 N Cd . . 140.65(10) ?
    C1 N Cd . . 110.60(8) ?
    C3 O C2 . . 106.97(11) ?
    N C1 C2 . . 105.15(11) ?
    N C1 H1B . . 110.7 ?
    C2 C1 H1B . . 110.7 ?
    N C1 H1A . . 110.7 ?
    C2 C1 H1A . . 110.7 ?
    H1B C1 H1A . . 108.8 ?
    O C2 C1 . . 103.97(11) ?
    O C2 H2B . . 111.0 ?
    C1 C2 H2B . . 111.0 ?
    O C2 H2A . . 111.0 ?
    C1 C2 H2A . . 111.0 ?
    H2B C2 H2A . . 109.0 ?
    N C3 O . . 117.42(12) ?
    N C3 C4 . . 129.11(13) ?
    O C3 C4 . . 113.44(11) ?
    C5 C4 C6 . . 119.85(12) ?
    C5 C4 C3 . . 121.06(11) ?
    C6 C4 C3 . . 119.00(12) ?
    C6 C5 C4 2_556 . 119.60(12) ?
    C6 C5 H5 2_556 . 120.2 ?
    C4 C5 H5 . . 120.2 ?
    C5 C6 C4 2_556 . 120.55(13) ?
    C5 C6 H6 2_556 . 119.7 ?
    C4 C6 H6 . . 119.7 ?
    Cd Br Cd . 1_655 95.159(5) ?
_iucr_refine_instructions_details
;
TITL 1 in P-1
CELL 0.71073   4.0595   8.1114  10.1132  84.503  81.963  84.898
ZERR    1.00   0.0002   0.0003   0.0004   0.002   0.002   0.002
LATT  1
SFAC C H N O BR CD
UNIT 12 12 2 2 2 1
TEMP 23.000
acta50
L.S. 24
HTAB
BOND$H
FMAP 2
PLAN 20
WGHT    0.022400
FVAR       0.36202
CD    6    0.500000    0.000000    0.000000    10.50000    0.01836    0.02238 =
         0.02671   -0.00583   -0.00254   -0.00089
N     3    0.463477   -0.212124    0.199361    11.00000    0.02718    0.02023 =
         0.01810   -0.00381    0.00118   -0.00069
O     4    0.288678   -0.394098    0.371747    11.00000    0.05405    0.02031 =
         0.02677   -0.00002    0.01345    0.00409
C1    1    0.596979   -0.377923    0.158772    11.00000    0.03691    0.02053 =
         0.02368   -0.00339    0.00555    0.00291
AFIX  23
H1B   2    0.838911   -0.385086    0.143609    11.00000   -1.20000
H1A   2    0.514870   -0.400707    0.077309    11.00000   -1.20000
AFIX   0
C2    1    0.473115   -0.499095    0.274805    11.00000    0.04317    0.02112 =
         0.03044   -0.00285    0.00934    0.00384
AFIX  23
H2B   2    0.329983   -0.575089    0.246806    11.00000   -1.20000
H2A   2    0.658257   -0.562716    0.311462    11.00000   -1.20000
AFIX   0
C3    1    0.306185   -0.235412    0.317768    11.00000    0.02528    0.01894 =
         0.01868   -0.00260   -0.00077   -0.00031
C4    1    0.144749   -0.111799    0.408729    11.00000    0.02336    0.02157 =
         0.01485   -0.00358   -0.00180    0.00066
C5    1    0.234738    0.051138    0.393005    11.00000    0.02690    0.02410 =
         0.01598   -0.00189    0.00196   -0.00248
AFIX  43
H5    2    0.391678    0.085273    0.321891    11.00000   -1.20000
AFIX   0
C6    1   -0.089143   -0.162267    0.516067    11.00000    0.02880    0.02053 =
         0.01877   -0.00323    0.00053   -0.00309
AFIX  43
H6    2   -0.147942   -0.271440    0.526730    11.00000   -1.20000
AFIX   0
BR    5    0.918411    0.179762    0.103470    11.00000    0.02070    0.02520 =
         0.02242   -0.00718   -0.00048   -0.00113
HKLF 4
REM  cdbr in P-1
REM R1 =  0.0263 for   3127 Fo > 4sig(Fo)  and  0.0440 for all   4234 data
REM     88 parameters refined using      0 restraints
END
;
data_global
_journal_date_recd_electronic     2011-07-06
_journal_date_accepted     2011-07-11
_journal_name_full     'Acta Crystallographica, Section E'
_journal_year     2011
_journal_volume     67
_journal_issue      8
_journal_page_first     m1099
_journal_page_last     m1099
_journal_paper_category     QM
_journal_coeditor_code     HY2448
_publ_contact_author_name     'Maw-Cherng Suen'
_publ_contact_author_address
;
Department of Material and Fiber
Nanya Institute of Technology
Chung-Li
Taiwan
;
_publ_contact_author_email     'sun@nanya.edu.tw'
_publ_contact_author_fax     ?
_publ_contact_author_phone     ?
_publ_section_title
;\
Poly[[\m-1,4-bis(4,5-dihydro-1,3-oxazol-2-yl)benzene-\k^2^<i>N</i>:<i>N</i>']\
di-\m-bromido-cadmium]
;
loop_
    _publ_author_name
    _publ_author_address
    'Suen, Maw-Cherng'
;
Department of Material and Fiber
Nanya Institute of Technology
Chung-Li
Taiwan
;
    'Yeh, Chun-Wei'
;
Department of Chemistry
Chung-Yuan Christian University
Chung-Li
Taiwan
;
    'Shui-Chuan Lin'
;
Department of Polymer Materials
Vanung University
Jhongli
Taiwan
;
    'Yi-Fen Hsu'
;
Department of Chemistry
Chung-Yuan Christian University
Chung-Li
Taiwan
;
