# Supplementary material for: Poly[[μ-1,4-bis­(4,5-dihydro-1,3-oxazol-2-yl)benzene-κ2 N:N′]di-μ-bromido-cadmium]
Source: Acta Crystallogr Sect E Struct Rep Online. 2011 Jul 16;67(Pt 8):m1099. doi: 10.1107/S1600536811027759 (PMC3212171; doi:10.1107/S1600536811027759)
Supplement: Supplementary file 2 [file e-67-m1099-Isup2.hkl]

# 
# h,k,l, Fc-squared, Fo-squared, sigma(Fo-squared) and status flag 
# 
data_I
_shelx_title ' cdbr in P-1' 
_shelx_refln_list_code          4 
_shelx_F_calc_maximum      121.35 
_exptl_crystal_F_000       232.00 
_reflns_d_resolution_high  0.5405 
 
loop_ 
 _symmetry_equiv_pos_as_xyz 
 'x, y, z' 
 '-x, -y, -z' 
 
_cell_length_a     4.0595 
_cell_length_b     8.1114 
_cell_length_c    10.1132 
_cell_angle_alpha  84.503 
_cell_angle_beta   81.963 
_cell_angle_gamma  84.898 
 
_shelx_F_squared_multiplier     1.000 
 
loop_ 
 _refln_index_h 
 _refln_index_k 
 _refln_index_l 
 _refln_F_squared_calc 
 _refln_F_squared_meas 
 _refln_F_squared_sigma 
 _refln_observed_status 
   1   0   0      122.55      128.97      4.77 o 
   2   0   0     2843.02     2793.36     62.77 o 
   3   0   0      679.58      698.62     23.05 o 
   4   0   0       44.77       47.17      3.17 o 
   5   0   0      804.73      813.05     41.34 o 
   6   0   0        7.35        6.37      5.56 o 
  -7   1   0       47.88       41.66     12.28 o 
  -6   1   0       28.57       31.75      7.57 o 
  -5   1   0      603.58      629.64     20.88 o 
  -4   1   0       74.46       72.94      4.31 o 
  -3   1   0     2749.57     2763.81     93.28 o 
  -2   1   0       94.01      101.33      4.39 o 
  -1   1   0     1021.15     1110.19     42.77 o 
   0   1   0     4494.94      580.67   1985.16 o 
   1   1   0     1603.39     1729.33     96.14 o 
   2   1   0     4467.97     4228.10    129.80 o 
   3   1   0        6.77        6.59      1.57 o 
   4   1   0      942.84      919.50     36.57 o 
   5   1   0      103.19      103.24      7.44 o 
   6   1   0        2.71       -1.39      5.20 o 
  -7   2   0        1.74        0.15      9.84 o 
  -6   2   0      183.82      199.04     12.19 o 
  -5   2   0       29.37       29.64      4.32 o 
  -4   2   0      165.35      160.23      4.54 o 
  -3   2   0     2991.19     2923.31     73.64 o 
  -2   2   0      199.37      195.91      7.46 o 
  -1   2   0     6856.21     6328.86    242.46 o 
   0   2   0       14.98       12.50      0.76 o 
   1   2   0     2927.03     2808.26    221.56 o 
   2   2   0     1590.84     1544.25     50.10 o 
   3   2   0       35.51       32.16      2.20 o 
   4   2   0     1309.52     1263.35     51.85 o 
   5   2   0       15.70       17.44      3.93 o 
   6   2   0      184.68      184.86     12.06 o 
  -7   3   0        0.89        2.99      5.47 o 
  -6   3   0      235.98      267.78      6.62 o 
  -5   3   0       68.76       70.04      3.58 o 
  -4   3   0      781.32      749.17     17.90 o 
  -3   3   0       56.61       58.46      2.37 o 
  -2   3   0        3.24        4.29      0.90 o 
  -1   3   0     4117.82     3886.84    202.35 o 
   0   3   0      673.83      659.46     26.47 o 
   1   3   0     7006.88     6645.04    313.80 o 
   2   3   0       13.77       13.72      1.70 o 
   3   3   0      685.94      669.86     23.12 o 
   4   3   0      497.07      493.38     20.89 o 
   5   3   0        1.32        1.82      3.97 o 
   6   3   0      267.92      282.28     50.89 o 
  -6   4   0       86.76       94.03      7.04 o 
  -5   4   0        1.04       -0.97      2.35 o 
  -4   4   0     1232.49     1277.37     41.66 o 
  -3   4   0       10.43       11.82      1.61 o 
  -2   4   0     2231.91     2197.90    104.36 o 
  -1   4   0      278.23      275.20     10.21 o 
   0   4   0      262.71      223.90      7.32 o 
   1   4   0     5486.44     5336.55    203.91 o 
   2   4   0       11.63       13.08      0.97 o 
   3   4   0     1933.62     1763.76    136.80 o 
   4   4   0       26.79       24.69      2.35 o 
   5   4   0      362.02      379.34     27.16 o 
   6   4   0       92.11      122.39     17.09 o 
  -6   5   0        1.07        2.06      4.24 o 
  -5   5   0      180.05      185.23     11.96 o 
  -4   5   0      190.90      193.94     14.85 o 
  -3   5   0        5.04        5.36      2.16 o 
  -2   5   0     2410.77     2240.09    111.70 o 
  -1   5   0       20.23       16.88      1.11 o 
   0   5   0     4713.98     4597.83    138.17 o 
   1   5   0      264.41      272.28      9.08 o 
   2   5   0      214.46      208.36      8.03 o 
   3   5   0      523.96      520.16     27.54 o 
   4   5   0        3.17        2.40      1.41 o 
   5   5   0      545.04      554.63     24.91 o 
   6   5   0        4.61        2.12      4.09 o 
   7   5   0       47.42       47.22      5.38 o 
  -6   6   0        1.01        3.03      4.71 o 
  -5   6   0      359.27      376.36     18.77 o 
  -4   6   0       15.34       16.71      3.26 o 
  -3   6   0      620.61      636.43     38.55 o 
  -2   6   0      881.26      848.35     32.35 o 
  -1   6   0        9.37        9.17      1.19 o 
   0   6   0     2164.56     2101.15     70.05 o 
   1   6   0      117.30      121.08      5.71 o 
   2   6   0     2219.08     2122.33    132.70 o 
   3   6   0       53.92       51.09      3.91 o 
   4   6   0      189.40      175.32      9.53 o 
   5   6   0      182.73      188.27      8.59 o 
   6   6   0        4.86        4.66      5.57 o 
   7   6   0       76.35       71.57      9.23 o 
  -6   7   0       13.04       11.59      5.49 o 
  -5   7   0      130.09      138.87      8.91 o 
  -4   7   0        3.15        2.91      3.31 o 
  -3   7   0      922.09      934.89     61.95 o 
  -2   7   0       11.77       11.52      1.44 o 
  -1   7   0      194.41      202.04      8.35 o 
   0   7   0       88.63       86.87      3.91 o 
   1   7   0       45.21       37.13      2.18 o 
   2   7   0      940.65      916.29     36.14 o 
   3   7   0       89.92       90.49      3.95 o 
   4   7   0      344.37      331.65     16.18 o 
   5   7   0        4.15        5.46      3.45 o 
   6   7   0       51.66       46.58      5.64 o 
  -5   8   0        5.69        6.31      6.43 o 
  -4   8   0       51.44       46.92      5.51 o 
  -3   8   0      177.07      164.91     11.08 o 
  -2   8   0        2.49       -1.25      1.51 o 
  -1   8   0     1286.26     1235.70     72.95 o 
   0   8   0        6.34        7.33      2.31 o 
   1   8   0     1258.05     1274.97     61.07 o 
   2   8   0       81.32       81.31      2.52 o 
   3   8   0       66.87       62.83      3.67 o 
   4   8   0      300.91      293.17     19.52 o 
   5   8   0        1.42        0.28      3.85 o 
   6   8   0      151.41      148.61     15.83 o 
  -5   9   0        1.37        0.61      6.67 o 
  -4   9   0      161.14      142.30     13.51 o 
  -3   9   0        1.64       -0.16      4.71 o 
  -2   9   0      178.74      164.99      5.39 o 
  -1   9   0      242.56      240.57     14.38 o 
   0   9   0       24.00       23.67      3.21 o 
   1   9   0      908.57      892.23     75.15 o 
   2   9   0       11.44        8.36      1.71 o 
   3   9   0      438.99      440.74     29.28 o 
   4   9   0       32.86       28.34      4.33 o 
   5   9   0       30.23       26.66      5.57 o 
   6   9   0       84.53       82.95     11.90 o 
  -5  10   0       11.49       10.53     11.75 o 
  -4  10   0      126.92      140.47     14.73 o 
  -3  10   0        9.88        9.48      5.99 o 
  -2  10   0      505.13      493.47     15.48 o 
  -1  10   0       50.01       47.89      6.21 o 
   0  10   0      301.78      316.23     17.81 o 
   1  10   0      181.48      179.14     14.12 o 
   2  10   0       11.44        8.49      2.23 o 
   3  10   0      315.92      319.21     27.33 o 
   4  10   0        3.15        3.31      5.48 o 
   5  10   0       92.83       75.08     11.60 o 
  -4  11   0        1.80        2.52      9.23 o 
  -3  11   0       23.97       13.51      6.71 o 
  -2  11   0      130.44      128.89      5.99 o 
  -1  11   0        3.14       -0.08      4.33 o 
   0  11   0      244.13      281.36     18.05 o 
   1  11   0       22.88       26.71      4.85 o 
   2  11   0      234.91      235.57     11.57 o 
   3  11   0       44.25       40.81      4.58 o 
   4  11   0        0.25       -1.22      7.71 o 
   5  11   0       57.25       47.99     10.76 o 
  -3  12   0       99.99      109.65     14.19 o 
  -2  12   0        1.81       -3.38      3.59 o 
  -1  12   0       16.92       14.44      6.74 o 
   0  12   0      111.85      114.50     11.37 o 
   1  12   0        2.60       -2.51      4.70 o 
   2  12   0      278.83      301.23     48.76 o 
   3  12   0        2.99        2.59      4.28 o 
   4  12   0       33.52       22.51      9.92 o 
  -3  13   0       19.27       25.10     10.83 o 
  -2  13   0        1.21        3.33      7.81 o 
  -1  13   0      153.87      180.82     13.00 o 
   0  13   0       11.57       10.47      7.35 o 
   1  13   0       19.55       21.84      5.97 o 
   2  13   0       44.72       48.26      8.14 o 
   3  13   0        0.39       -1.87      4.49 o 
  -2  14   0       20.95       20.75      9.01 o 
  -1  14   0       88.29      119.14      8.98 o 
   0  14   0        1.52        3.06      7.54 o 
   1  14   0      100.14      123.16     10.26 o 
   2  14   0        7.93        0.15     11.75 o 
  -2 -14   1       22.10       32.89     14.12 o 
  -1 -14   1       43.99       48.38      8.39 o 
   0 -14   1        0.79       -1.58      7.54 o 
   1 -14   1       40.60       44.18      8.33 o 
  -3 -13   1        1.72        1.37      8.93 o 
  -2 -13   1      137.86      139.10     32.24 o 
  -1 -13   1       14.21       12.46      7.16 o 
   0 -13   1       33.37       38.88      7.96 o 
   1 -13   1       62.34       72.17      9.09 o 
   2 -13   1        7.09        5.66      7.93 o 
   3 -13   1       81.63       81.80     13.66 o 
  -4 -12   1       31.23       30.98     10.38 o 
  -3 -12   1        5.53        4.02      4.33 o 
  -2 -12   1       53.09       53.67      9.46 o 
  -1 -12   1        1.33       -0.80      4.07 o 
   0 -12   1      215.38      258.38     12.32 o 
   1 -12   1        7.06        5.35      6.70 o 
   2 -12   1       59.73       61.26      7.17 o 
   3 -12   1       29.12       30.75     10.83 o 
  -4 -11   1        0.79        2.37      7.94 o 
  -3 -11   1      120.54      121.70     10.65 o 
  -2 -11   1       10.06        6.91      3.41 o 
  -1 -11   1      103.93      104.08      8.52 o 
   0 -11   1      189.19      217.10     11.56 o 
   1 -11   1       58.44       60.65      5.84 o 
   2 -11   1      162.59      164.37      7.03 o 
   3 -11   1        2.47       -3.51      7.86 o 
   4 -11   1       46.42       43.19     11.37 o 
  -5 -10   1       23.54       18.62      9.16 o 
  -4 -10   1        0.71        3.89      7.25 o 
  -3 -10   1      245.87      245.87     25.50 o 
  -2 -10   1       24.68       24.47      2.66 o 
  -1 -10   1      418.30      419.07     34.17 o 
   0 -10   1       26.17       21.49      4.26 o 
   1 -10   1       50.48       47.33      5.08 o 
   2 -10   1      343.42      334.29     10.61 o 
   3 -10   1        1.40       -0.81      5.57 o 
   4 -10   1      185.45      189.99     15.95 o 
   5 -10   1        0.59        3.51     11.14 o 
  -6  -9   1       50.55       55.04      7.66 o 
  -5  -9   1        2.86        3.27      5.42 o 
  -4  -9   1      172.29      166.35     21.10 o 
  -3  -9   1      109.91       96.50      5.29 o 
  -2  -9   1        8.88        6.51      1.67 o 
  -1  -9   1      708.12      722.35     69.15 o 
   0  -9   1        9.60        6.68      2.82 o 
   1  -9   1      601.41      592.66     26.84 o 
   2  -9   1       17.72       13.35      2.42 o 
   3  -9   1      107.54       94.30      8.12 o 
   4  -9   1      186.11      163.21     14.27 o 
   5  -9   1        0.64        4.79      6.85 o 
  -6  -8   1       39.10       37.55      6.70 o 
  -5  -8   1        1.12       -2.43      4.34 o 
  -4  -8   1      548.49      538.36     37.35 o 
  -3  -8   1        2.59        0.00      2.07 o 
  -2  -8   1      744.15      727.08     20.72 o 
  -1  -8   1      185.20      192.19     10.97 o 
   0  -8   1       46.18       41.15      3.18 o 
   1  -8   1     1267.48     1226.72     54.27 o 
   2  -8   1       44.68       40.86      2.20 o 
   3  -8   1      547.46      517.47     29.01 o 
   4  -8   1        3.35       -0.18      5.00 o 
   5  -8   1       25.55       26.47      5.99 o 
  -6  -7   1        8.43        4.76      4.75 o 
  -5  -7   1       82.89       82.20      7.86 o 
  -4  -7   1      370.44      359.85     22.08 o 
  -3  -7   1       25.78       24.90      1.93 o 
  -2  -7   1     1208.05     1200.27     42.58 o 
  -1  -7   1       82.97       73.27      3.13 o 
   0  -7   1     1597.68     1573.32     70.01 o 
   1  -7   1      503.77      495.36     16.57 o 
   2  -7   1        7.23        8.33      1.48 o 
   3  -7   1      567.87      581.43     37.36 o 
   4  -7   1        9.28       12.37      3.96 o 
   5  -7   1      174.37      185.95     11.65 o 
   6  -7   1        2.28        2.05      5.28 o 
  -6  -6   1        1.21       -4.18      5.54 o 
  -5  -6   1      276.51      276.35     19.75 o 
  -4  -6   1        1.35        1.82      2.50 o 
  -3  -6   1      263.37      248.87     24.95 o 
  -2  -6   1      663.28      653.53     27.92 o 
  -1  -6   1       14.05       11.50      1.29 o 
   0  -6   1     2177.66     2052.30     83.94 o 
   1  -6   1      325.85      306.86     11.74 o 
   2  -6   1      518.33      509.84     19.21 o 
   3  -6   1      168.94      164.19     12.05 o 
   4  -6   1       98.41      107.90      6.02 o 
   5  -6   1      213.17      217.69     11.98 o 
   6  -6   1        0.92        3.21      4.71 o 
  -7  -5   1        9.81       12.28      6.94 o 
  -6  -5   1       11.63       11.71      3.66 o 
  -5  -5   1      213.97      210.25      7.99 o 
  -4  -5   1       58.36       57.12      3.09 o 
  -3  -5   1     2484.81     2492.72     96.32 o 
  -2  -5   1        4.29        4.52      1.19 o 
  -1  -5   1      804.81      731.73     27.20 o 
   0  -5   1     1563.83     1480.32     59.27 o 
   1  -5   1       25.93       27.47      1.26 o 
   2  -5   1     2932.50     2800.10    113.88 o 
   3  -5   1       40.78       43.12      2.89 o 
   4  -5   1      515.05      565.58     50.26 o 
   5  -5   1       17.94       14.29      3.59 o 
   6  -5   1       21.80       25.69      4.94 o 
  -6  -4   1      176.96      215.86     20.83 o 
  -5  -4   1       36.52       33.60      5.38 o 
  -4  -4   1       74.41       69.49      4.10 o 
  -3  -4   1     1792.69     1779.14     82.71 o 
  -2  -4   1      438.53      444.47     14.15 o 
  -1  -4   1     4196.47     3940.93    134.95 o 
   0  -4   1      231.13      256.41      9.41 o 
   1  -4   1     2271.87     2220.16     82.09 o 
   2  -4   1     1386.19     1460.07     82.47 o 
   3  -4   1        5.69        6.30      1.51 o 
   4  -4   1     1129.29     1176.31     44.69 o 
   5  -4   1        4.07        5.50      2.46 o 
   6  -4   1      173.85      200.91      9.43 o 
   7  -4   1        8.53       11.22      7.86 o 
  -6  -3   1      328.69      337.19     14.54 o 
  -5  -3   1        6.88        7.20      4.28 o 
  -4  -3   1     1193.50     1210.52     55.87 o 
  -3  -3   1      350.42      340.16     19.12 o 
  -2  -3   1      896.60      843.53     50.11 o 
  -1  -3   1     4857.73     4748.29    159.33 o 
   0  -3   1       13.46       12.73      0.85 o 
   1  -3   1     5060.06     4787.76    217.65 o 
   2  -3   1        8.55        8.13      1.04 o 
   3  -3   1      626.69      654.93     23.20 o 
   4  -3   1      156.81      154.71      6.55 o 
   5  -3   1       32.83       33.79      2.91 o 
   6  -3   1      178.60      193.34      6.12 o 
   7  -3   1        1.50        2.37      6.33 o 
  -7  -2   1       85.46       96.22     14.88 o 
  -6  -2   1       88.65      103.77     13.09 o 
  -5  -2   1        0.75       -0.20      3.83 o 
  -4  -2   1     1240.22     1208.02     40.00 o 
  -3  -2   1      216.61      215.98      9.12 o 
  -2  -2   1     3633.24     3544.57    122.15 o 
  -1  -2   1        1.09        1.58      0.41 o 
   0  -2   1     1954.66     1634.70     38.69 o 
   1  -2   1     5392.94     5505.37    243.74 o 
   2  -2   1       93.81       96.42      2.75 o 
   3  -2   1     2196.99     2134.03     53.85 o 
   4  -2   1       29.96       31.10      2.29 o 
   5  -2   1      457.14      466.30     16.82 o 
   6  -2   1       22.92       19.37      7.19 o 
  -7  -1   1      165.30      149.48     17.02 o 
  -6  -1   1        1.38       -3.90      6.31 o 
  -5  -1   1      279.41      276.93     15.90 o 
  -4  -1   1      250.74      238.28      7.73 o 
  -3  -1   1        1.78        2.24      1.50 o 
  -2  -1   1     5731.84     5599.24    132.06 o 
  -1  -1   1      585.15      597.60     22.07 o 
   0  -1   1     2722.44      847.44   1286.19 o 
   1  -1   1        2.48        2.56      0.92 o 
   2  -1   1      677.54      663.58     26.07 o 
   3  -1   1     1448.65     1428.12     52.79 o 
   4  -1   1        3.23        4.37      2.34 o 
   5  -1   1      766.18      808.84     46.16 o 
   6  -1   1        4.78        2.33      5.20 o 
  -7   0   1       51.46       39.52     12.28 o 
  -6   0   1        7.10       12.73      4.72 o 
  -5   0   1      544.59      544.52     24.95 o 
  -4   0   1       24.47       25.95      3.13 o 
  -3   0   1     2003.19     1974.69     47.52 o 
  -2   0   1     1217.12     1255.89     33.91 o 
  -1   0   1       55.03       54.22      2.52 o 
   0   0   1     3938.89      326.94   1109.13 o 
   1   0   1      614.93      686.19     22.03 o 
   2   0   1     8088.08     7716.34    169.98 o 
   3   0   1        2.52        3.04      1.41 o 
   4   0   1      449.88      429.49     12.68 o 
   5   0   1      281.11      275.29     14.39 o 
   6   0   1       12.11       10.32      5.59 o 
  -7   1   1        1.35        0.46     10.00 o 
  -6   1   1      112.25      114.02     10.29 o 
  -5   1   1      446.41      455.38     20.36 o 
  -4   1   1        4.69        4.43      2.64 o 
  -3   1   1     2755.12     2736.53     96.17 o 
  -2   1   1      184.99      173.80      4.86 o 
  -1   1   1     7751.00     7585.19   1488.97 o 
   0   1   1     2406.44     2564.88     69.46 o 
   1   1   1     3475.97     3779.21    194.38 o 
   2   1   1     4814.41     4584.49    153.87 o 
   3   1   1      194.30      193.88      5.42 o 
   4   1   1     1952.15     1885.09     56.48 o 
   5   1   1        1.61       -0.99      3.29 o 
   6   1   1      160.79      168.82     16.09 o 
  -7   2   1        1.20        9.77     10.83 o 
  -6   2   1      342.46      337.10     21.36 o 
  -5   2   1       25.65       26.26      4.88 o 
  -4   2   1      237.28      222.02      8.93 o 
  -3   2   1     1055.22      993.87     35.48 o 
  -2   2   1      178.67      194.82      7.83 o 
  -1   2   1     8298.96     7595.69    282.14 o 
   0   2   1     1044.28     1103.88     25.08 o 
   1   2   1     3090.15     3052.71    214.56 o 
   2   2   1      237.21      228.29      8.33 o 
   3   2   1      244.89      242.19      7.39 o 
   4   2   1     1064.16     1042.50     36.38 o 
   5   2   1       14.08       14.95      3.68 o 
   6   2   1      359.57      382.62     15.22 o 
  -7   3   1       13.18       17.78      6.10 o 
  -6   3   1      171.54      189.72     12.74 o 
  -5   3   1        4.62        5.02      1.98 o 
  -4   3   1      904.72      887.94     21.27 o 
  -3   3   1        5.75        6.77      1.12 o 
  -2   3   1     2050.22     2087.35     86.86 o 
  -1   3   1      740.06      667.08     25.75 o 
   0   3   1       62.38       70.80      2.72 o 
   1   3   1     5236.43     5015.57    254.90 o 
   2   3   1      149.38      124.58     10.76 o 
   3   3   1     2074.50     1993.47     65.54 o 
   4   3   1        0.33       -0.63      2.30 o 
   5   3   1       65.75       70.41      5.10 o 
   6   3   1      164.17      163.21     26.02 o 
  -6   4   1        9.42        9.34      3.72 o 
  -5   4   1       58.41       59.87      3.38 o 
  -4   4   1      390.05      406.80     16.36 o 
  -3   4   1      164.77      161.15      7.02 o 
  -2   4   1     2963.86     2902.20    113.79 o 
  -1   4   1      222.86      233.75      9.35 o 
   0   4   1     2073.28     1986.54     58.83 o 
   1   4   1      340.52      290.08     12.89 o 
   2   4   1       71.27       83.61      3.11 o 
   3   4   1     2934.09     2754.29    184.88 o 
   4   4   1       91.73       81.29      4.49 o 
   5   4   1      627.15      680.47     45.13 o 
   6   4   1       21.94       24.95     12.74 o 
  -6   5   1        1.87        1.40      4.34 o 
  -5   5   1      340.88      356.67     13.97 o 
  -4   5   1       64.80       61.42      3.70 o 
  -3   5   1      379.83      374.12     20.88 o 
  -2   5   1     1612.29     1605.29     86.37 o 
  -1   5   1       20.38       18.71      1.11 o 
   0   5   1     4346.64     4155.12    136.87 o 
   1   5   1       21.92       19.43      1.33 o 
   2   5   1     2126.80     2145.95     95.52 o 
   3   5   1      376.37      378.26     23.72 o 
   4   5   1        0.42       -1.49      1.49 o 
   5   5   1      517.23      476.98     51.86 o 
   6   5   1        2.93       -0.08     12.06 o 
  -6   6   1       14.69       16.46      5.17 o 
  -5   6   1      256.50      285.02     14.17 o 
  -4   6   1       10.22       13.11      3.23 o 
  -3   6   1      712.94      762.68     35.45 o 
  -2   6   1        4.70        7.44      1.14 o 
  -1   6   1     1420.35     1375.29     41.29 o 
   0   6   1     2175.33     2097.92     72.39 o 
   1   6   1        5.07        7.02      1.21 o 
   2   6   1     2296.10     2195.86    117.69 o 
   3   6   1       21.34       20.98      2.70 o 
   4   6   1      564.84      566.10     29.99 o 
   5   6   1       63.81       65.20      3.81 o 
   6   6   1       16.75        6.62      5.29 o 
   7   6   1       53.24       50.36      8.32 o 
  -6   7   1      101.28      107.12     12.57 o 
  -5   7   1       43.99       52.09      5.30 o 
  -4   7   1       44.21       43.54      4.29 o 
  -3   7   1      711.11      736.73     47.13 o 
  -2   7   1       20.75       19.84      1.52 o 
  -1   7   1     2646.17     2637.70     91.52 o 
   0   7   1      105.30       98.03      4.47 o 
   1   7   1      173.35      187.14      8.41 o 
   2   7   1      641.59      612.87     17.78 o 
   3   7   1        2.21        0.89      1.57 o 
   4   7   1      717.06      676.27     43.72 o 
   5   7   1       18.70       21.56      3.80 o 
   6   7   1       87.73       79.97      9.08 o 
  -5   8   1        5.23        1.30      6.32 o 
  -4   8   1      249.25      234.70      9.23 o 
  -3   8   1       55.01       51.02      4.88 o 
  -2   8   1       17.81       14.33      1.87 o 
  -1   8   1      841.64      849.87     52.43 o 
   0   8   1      107.52      101.00      6.81 o 
   1   8   1     1264.30     1299.33     64.97 o 
   2   8   1        6.46        3.21      1.43 o 
   3   8   1      168.01      163.82      6.74 o 
   4   8   1      131.61      131.97      5.83 o 
   5   8   1        1.18       -0.51      3.75 o 
   6   8   1      106.55      107.86     10.48 o 
  -5   9   1        7.30        8.47      6.91 o 
  -4   9   1      232.49      215.94     15.57 o 
  -3   9   1       43.79       46.21      6.60 o 
  -2   9   1      357.75      347.47     17.38 o 
  -1   9   1       42.12       39.42      3.18 o 
   0   9   1      168.25      164.09      5.72 o 
   1   9   1      593.15      609.55     31.52 o 
   2   9   1        9.27        9.52      1.78 o 
   3   9   1      596.27      614.04     35.20 o 
   4   9   1        2.97        2.81      3.62 o 
   5   9   1       82.81       71.51      7.07 o 
   6   9   1       26.86       25.04      6.54 o 
  -5  10   1       51.15       41.81     14.12 o 
  -4  10   1       56.13       54.35      8.18 o 
  -3  10   1        1.44       -1.89      5.65 o 
  -2  10   1      486.18      472.19     18.71 o 
  -1  10   1       28.75       26.54      3.76 o 
   0  10   1      614.96      644.25     38.93 o 
   1  10   1       28.13       25.92      5.17 o 
   2  10   1       50.28       41.63      2.77 o 
   3  10   1      288.93      295.33     17.53 o 
   4  10   1        1.61        1.50      5.78 o 
   5  10   1      154.98      146.20     14.04 o 
  -4  11   1        2.08        5.80      9.54 o 
  -3  11   1       85.96       86.71     10.49 o 
  -2  11   1      106.77       99.11      4.23 o 
  -1  11   1       27.50       29.20      5.22 o 
   0  11   1      602.60      678.16     40.82 o 
   1  11   1        2.30        0.77      4.03 o 
   2  11   1      167.65      157.89      7.20 o 
   3  11   1       21.58       21.59      4.27 o 
   4  11   1       39.04       29.30      9.16 o 
   5  11   1       32.93       26.10     10.00 o 
  -3  12   1      118.60      116.83     10.69 o 
  -2  12   1        1.17        5.18      3.65 o 
  -1  12   1       84.45       80.52      8.35 o 
   0  12   1       13.06       13.28      6.51 o 
   1  12   1        2.61       -0.68      4.53 o 
   2  12   1      131.41      129.58      7.94 o 
   3  12   1        3.28       -0.35      4.25 o 
   4  12   1       98.22       84.54     12.51 o 
  -3  13   1       67.74       66.11      9.78 o 
  -2  13   1        2.74        2.20      7.93 o 
  -1  13   1       96.51      112.74     10.14 o 
   0  13   1        1.00       -0.70      6.88 o 
   1  13   1      108.01      131.04     20.72 o 
   2  13   1       11.15       13.83      6.99 o 
   3  13   1        1.62       -2.19      4.54 o 
  -2  14   1        3.07        2.27     11.33 o 
  -1  14   1       43.07       51.35      7.22 o 
   0  14   1       13.23       14.63      7.96 o 
   1  14   1       89.51      107.09     13.77 o 
   2  14   1        0.67        3.66     11.52 o 
   3  14   1       38.11       28.38     11.06 o 
  -2 -14   2       11.09        7.63     12.44 o 
  -1 -14   2        2.11       -2.89      6.97 o 
   0 -14   2        1.29        0.87      8.00 o 
   1 -14   2       48.95       51.00      8.55 o 
  -3 -13   2        2.80        8.70      9.61 o 
  -2 -13   2      126.80      136.77     25.94 o 
  -1 -13   2        2.97        5.04      7.09 o 
   0 -13   2      134.89      165.93     11.95 o 
   1 -13   2       11.94       12.87      7.40 o 
   2 -13   2        4.79        8.09     11.52 o 
  -4 -12   2        0.20       -2.37      8.55 o 
  -3 -12   2       71.85       76.93      5.98 o 
  -2 -12   2       87.69       83.40     17.13 o 
  -1 -12   2        6.02        9.02      4.25 o 
   0 -12   2      189.25      224.05     12.03 o 
   1 -12   2        0.98        1.33      6.39 o 
   2 -12   2      131.39      130.16      9.00 o 
   3 -12   2       19.67       22.36     10.53 o 
  -4 -11   2        3.17       -2.82      7.71 o 
  -3 -11   2      240.00      259.70     19.38 o 
  -2 -11   2        0.89        0.47      3.02 o 
  -1 -11   2       48.49       50.52      4.74 o 
   0 -11   2      151.67      181.67     15.26 o 
   1 -11   2       21.44       16.13      5.00 o 
   2 -11   2      150.36      152.91      5.75 o 
   3 -11   2        1.75       -3.97      8.39 o 
   4 -11   2       54.33       58.30     12.21 o 
  -5 -10   2        1.77       -4.96      7.94 o 
  -4 -10   2       15.48       15.57      8.09 o 
  -3 -10   2      123.97      125.47     10.44 o 
  -2 -10   2        6.06        5.01      2.31 o 
  -1 -10   2      436.90      469.01     31.05 o 
   0 -10   2        4.58        1.48      3.73 o 
   1 -10   2      148.52      156.36      7.55 o 
   2 -10   2       11.33        7.70      2.63 o 
   3 -10   2        0.68       -0.46      7.78 o 
   4 -10   2       73.99       65.70     11.14 o 
   5 -10   2        0.54       -5.04     10.38 o 
  -5  -9   2       12.44        7.86      7.86 o 
  -4  -9   2      170.20      158.25     12.67 o 
  -3  -9   2       12.78       12.64      3.14 o 
  -2  -9   2       70.93       71.27      3.03 o 
  -1  -9   2      346.69      351.15     24.16 o 
   0  -9   2       15.52       14.93      3.08 o 
   1  -9   2      894.82      896.35     49.32 o 
   2  -9   2        6.83        7.05      2.49 o 
   3  -9   2      239.81      221.73     14.80 o 
   4  -9   2       59.03       52.11      9.69 o 
   5  -9   2       21.21       20.30      7.44 o 
  -6  -8   2       25.02       19.85      9.88 o 
  -5  -8   2        1.56        2.13      4.56 o 
  -4  -8   2      271.10      275.35     25.31 o 
  -3  -8   2        3.52        4.17      2.16 o 
  -2  -8   2      763.43      735.76     22.37 o 
  -1  -8   2       43.01       37.25      3.22 o 
   0  -8   2      163.52      157.18      9.63 o 
   1  -8   2      289.86      297.90      9.60 o 
   2  -8   2        1.98        1.95      1.85 o 
   3  -8   2      401.77      391.37     57.88 o 
   4  -8   2        1.37       -3.68      4.88 o 
   5  -8   2      119.10      119.55     10.34 o 
  -6  -7   2        0.78       -4.36      4.66 o 
  -5  -7   2      165.85      159.86     12.14 o 
  -4  -7   2       60.93       54.57      4.14 o 
  -3  -7   2      138.45      133.28      4.86 o 
  -2  -7   2     1312.59     1310.11     54.39 o 
  -1  -7   2       11.18       15.19      1.81 o 
   0  -7   2     1670.78     1645.18     99.64 o 
   1  -7   2       56.06       53.41      2.64 o 
   2  -7   2      984.31      929.78     40.23 o 
   3  -7   2      213.84      188.80     13.23 o 
   4  -7   2        1.12       -1.39      3.64 o 
   5  -7   2      203.26      216.34      9.90 o 
   6  -7   2        1.18       -3.68      6.05 o 
  -6  -6   2        1.62       -0.88      4.12 o 
  -5  -6   2      464.08      452.37     30.56 o 
  -4  -6   2       10.28       11.23      2.79 o 
  -3  -6   2      544.64      552.74     27.28 o 
  -2  -6   2       36.72       37.33      2.27 o 
  -1  -6   2       14.54       15.15      1.31 o 
   0  -6   2     1439.32     1364.71     56.06 o 
   1  -6   2       61.46       58.20      2.53 o 
   2  -6   2     1361.15     1339.45     45.87 o 
   3  -6   2       77.03       76.04      5.76 o 
   4  -6   2      166.39      179.11     14.52 o 
   5  -6   2      117.55      116.76      9.43 o 
   6  -6   2        1.48        2.75      4.82 o 
  -6  -5   2       67.67       84.64      9.42 o 
  -5  -5   2      158.00      162.28      6.41 o 
  -4  -5   2        5.70        6.21      1.99 o 
  -3  -5   2      951.27      947.04     39.36 o 
  -2  -5   2       19.53       21.74      1.70 o 
  -1  -5   2     3202.00     3158.46    107.00 o 
   0  -5   2       53.08       51.27      4.75 o 
   1  -5   2      138.36      123.58      5.26 o 
   2  -5   2     1020.89      988.72     31.75 o 
   3  -5   2       13.92       16.06      2.41 o 
   4  -5   2      790.83      827.73     68.68 o 
   5  -5   2        1.28       -1.17      3.23 o 
   6  -5   2       82.66       90.61      8.62 o 
  -6  -4   2      190.75      220.25     17.05 o 
  -5  -4   2        8.67        6.34      2.85 o 
  -4  -4   2      278.65      277.06     11.96 o 
  -3  -4   2      196.91      190.55      7.20 o 
  -2  -4   2       58.86       61.34      3.04 o 
  -1  -4   2     2458.75     2431.32     84.81 o 
   0  -4   2      756.23      771.54     32.14 o 
   1  -4   2     4558.22     4396.28    155.45 o 
   2  -4   2      130.54      134.27      5.28 o 
   3  -4   2      508.31      538.65     32.92 o 
   4  -4   2      460.62      480.04     25.62 o 
   5  -4   2       12.00       13.37      3.11 o 
   6  -4   2      248.34      261.88     10.12 o 
   7  -4   2        0.66       -0.23      7.40 o 
  -6  -3   2      154.58      168.01     19.34 o 
  -5  -3   2        2.78        4.97      4.32 o 
  -4  -3   2     1468.72     1436.32     58.80 o 
  -3  -3   2       15.33       15.84      1.97 o 
  -2  -3   2     2401.33     2386.92     59.43 o 
  -1  -3   2     1665.58     1710.04     61.39 o 
   0  -3   2      215.63      210.26      6.47 o 
   1  -3   2     6331.93     6271.89    234.61 o 
   2  -3   2       96.53       99.67      3.56 o 
   3  -3   2     2692.32     2950.80    137.63 o 
   4  -3   2       31.52       29.92      3.24 o 
   5  -3   2      111.65      116.53      3.86 o 
   6  -3   2      210.58      224.11      7.95 o 
   7  -3   2        1.29        2.67      6.49 o 
  -7  -2   2       71.17       71.88     14.19 o 
  -6  -2   2       13.94        9.63      7.48 o 
  -5  -2   2      182.30      172.79     18.28 o 
  -4  -2   2      572.13      558.84     25.22 o 
  -3  -2   2        5.05        4.35      1.90 o 
  -2  -2   2     5004.48     4754.18    140.79 o 
  -1  -2   2        8.86       10.98      0.79 o 
   0  -2   2     4423.08     4057.77    101.52 o 
   1  -2   2      528.77      543.10     23.03 o 
   2  -2   2      204.07      212.26      9.27 o 
   3  -2   2     1942.46     1881.87     84.68 o 
   4  -2   2      146.33      142.52      5.21 o 
   5  -2   2      437.29      453.68     24.22 o 
   6  -2   2       11.15       16.55      5.88 o 
  -7  -1   2       88.87       91.26     15.03 o 
  -6  -1   2        1.94        0.80      5.14 o 
  -5  -1   2      813.10      805.26     43.03 o 
  -4  -1   2        1.29       -2.42      2.42 o 
  -3  -1   2      619.04      606.94     18.58 o 
  -2  -1   2      786.42      734.62     34.96 o 
  -1  -1   2       10.12       11.85      0.62 o 
   0  -1   2    14725.46    11887.38    857.35 o 
   1  -1   2      788.53      878.14     25.60 o 
   2  -1   2     3568.52     3698.24    132.87 o 
   3  -1   2      215.22      224.57      7.71 o 
   4  -1   2       81.91       76.95      4.23 o 
   5  -1   2      590.11      615.61     35.03 o 
   6  -1   2        4.10        3.82      5.38 o 
  -7   0   2       14.99       13.81     10.99 o 
  -6   0   2       14.90       13.23      6.38 o 
  -5   0   2      471.91      472.07     17.69 o 
  -4   0   2      128.53      130.48      5.36 o 
  -3   0   2     2458.12     2391.11     74.56 o 
  -2   0   2       13.53       20.35      1.64 o 
  -1   0   2     3248.17     3259.39    129.64 o 
   0   0   2     1927.29     2171.88    120.10 o 
   1   0   2     4660.02     4968.54    107.75 o 
   2   0   2     4641.40     4643.25    116.31 o 
   3   0   2       38.76       37.28      2.17 o 
   4   0   2     1033.20      996.85     30.28 o 
   5   0   2       54.79       59.96      5.61 o 
   6   0   2       22.51       28.88      5.95 o 
   7   0   2      110.76      148.48     18.85 o 
  -7   1   2        1.06        6.64     10.68 o 
  -6   1   2      132.61      135.32     10.90 o 
  -5   1   2       11.35       16.85      4.46 o 
  -4   1   2      163.97      161.52      8.28 o 
  -3   1   2     2030.87     2059.10     68.06 o 
  -2   1   2       71.33       59.77      3.64 o 
  -1   1   2     8439.55     7718.15    168.22 o 
   0   1   2      240.35      249.42      5.25 o 
   1   1   2     5776.12     5750.54    315.93 o 
   2   1   2     3672.36     3825.83    109.96 o 
   3   1   2      143.24      147.83      5.48 o 
   4   1   2     1378.78     1378.52     33.25 o 
   5   1   2       12.62       14.57      3.65 o 
   6   1   2      268.77      319.85     14.66 o 
   7   1   2       22.86       24.57     13.96 o 
  -7   2   2        2.98        5.59      5.18 o 
  -6   2   2      238.75      251.80     18.62 o 
  -5   2   2        7.40        7.77      2.84 o 
  -4   2   2     1675.96     1527.83     59.07 o 
  -3   2   2        4.19        4.30      1.41 o 
  -2   2   2      147.98      134.22      3.82 o 
  -1   2   2     4972.55     4795.42    105.12 o 
   0   2   2      105.80      108.31      3.11 o 
   1   2   2     9250.67     9036.73    437.09 o 
   2   2   2      174.73      170.65      9.33 o 
   3   2   2     1329.00     1301.34     47.74 o 
   4   2   2      383.96      378.87     19.26 o 
   5   2   2       17.57       18.70      3.76 o 
   6   2   2      301.36      341.54     14.54 o 
  -7   3   2       56.79       55.70     14.12 o 
  -6   3   2       68.26       85.01      7.49 o 
  -5   3   2        7.99        7.88      2.16 o 
  -4   3   2     1431.05     1442.70     38.33 o 
  -3   3   2       80.11       81.75      2.30 o 
  -2   3   2     4467.06     4388.13    164.80 o 
  -1   3   2     1392.97     1511.22     50.82 o 
   0   3   2     1360.44     1478.73     36.67 o 
   1   3   2     3967.41     4037.47    202.58 o 
   2   3   2      190.85      181.06     19.23 o 
   3   3   2     2619.16     2536.44    107.24 o 
   4   3   2        4.71        5.09      2.49 o 
   5   3   2      291.30      291.03     10.06 o 
   6   3   2       47.77       61.13      8.96 o 
  -6   4   2        1.77       -0.57      3.88 o 
  -5   4   2      200.18      200.21      7.04 o 
  -4   4   2      133.05      140.50      4.66 o 
  -3   4   2        0.65        1.59      1.42 o 
  -2   4   2     1570.02     1533.52     70.95 o 
  -1   4   2      484.05      501.77     15.07 o 
   0   4   2     3889.64     3829.81    119.52 o 
   1   4   2       46.88       62.91      3.26 o 
   2   4   2      313.34      306.91     10.64 o 
   3   4   2      723.90      657.71     72.97 o 
   4   4   2        5.86        7.66      2.39 o 
   5   4   2      442.90      470.78     11.87 o 
   6   4   2        7.76       15.26     12.44 o 
  -6   5   2        2.46        3.06      4.47 o 
  -5   5   2      402.14      425.75     17.92 o 
  -4   5   2       22.48       26.44      2.98 o 
  -3   5   2     1003.03     1012.78     38.67 o 
  -2   5   2      312.25      301.43     18.21 o 
  -1   5   2      107.78      116.57      3.76 o 
   0   5   2     3144.83     3047.04     81.59 o 
   1   5   2      268.78      270.64     10.16 o 
   2   5   2     2664.40     2603.59    111.29 o 
   3   5   2       23.47       25.50      1.93 o 
   4   5   2      535.27      520.64     19.78 o 
   5   5   2      174.28      170.65     11.24 o 
   6   5   2        2.05       -2.44     11.52 o 
  -6   6   2       16.97       17.82      5.27 o 
  -5   6   2      110.88      122.92      6.39 o 
  -4   6   2        5.69        5.33      2.86 o 
  -3   6   2     1444.48     1458.43     71.20 o 
  -2   6   2       56.82       57.06      2.42 o 
  -1   6   2      963.57      965.58     31.16 o 
   0   6   2      546.02      502.21     24.05 o 
   1   6   2      397.60      402.21     12.83 o 
   2   6   2     1812.66     1808.70    100.30 o 
   3   6   2       50.74       52.76      4.85 o 
   4   6   2      749.66      755.91     27.32 o 
   5   6   2        1.44        3.19      2.20 o 
   6   6   2       85.70       82.27      8.01 o 
   7   6   2       40.35       44.94      7.94 o 
  -6   7   2      125.06      124.76     11.04 o 
  -5   7   2       14.93       12.84      4.06 o 
  -4   7   2      189.12      195.71     12.76 o 
  -3   7   2      292.81      298.31     18.81 o 
  -2   7   2        3.48        2.92      1.30 o 
  -1   7   2     1666.93     1653.12     57.38 o 
   0   7   2       82.30       74.88      3.56 o 
   1   7   2     2029.39     1992.41     68.99 o 
   2   7   2       45.13       45.98      2.24 o 
   3   7   2      180.17      176.27      7.81 o 
   4   7   2      481.62      463.11     24.86 o 
   5   7   2        4.58        4.61      3.32 o 
   6   7   2      159.99      168.41     16.75 o 
  -5   8   2        3.74        2.60      6.79 o 
  -4   8   2      307.14      297.19     12.37 o 
  -3   8   2        4.30        3.61      3.86 o 
  -2   8   2      540.41      518.15     19.63 o 
  -1   8   2      273.44      280.07     18.22 o 
   0   8   2        3.39        2.51      2.26 o 
   1   8   2      843.74      888.64     37.68 o 
   2   8   2      184.28      171.22      7.92 o 
   3   8   2      650.95      647.64     26.09 o 
   4   8   2        4.54        5.17      3.50 o 
   5   8   2       45.73       40.00      4.73 o 
   6   8   2       57.54       57.37      7.65 o 
  -5   9   2        2.29        0.75      6.85 o 
  -4   9   2      142.88      141.54     10.60 o 
  -3   9   2        1.91        2.07      4.26 o 
  -2   9   2      554.48      535.90     24.18 o 
  -1   9   2       19.57       20.86      2.85 o 
   0   9   2      423.88      411.98     19.42 o 
   1   9   2      341.26      341.41     17.73 o 
   2   9   2       26.43       25.85      2.06 o 
   3   9   2      495.31      505.57     29.97 o 
   4   9   2       11.07       10.40      4.28 o 
   5   9   2      166.85      160.02     14.94 o 
   6   9   2        3.11        6.56      5.83 o 
  -5  10   2       53.98       43.72     14.04 o 
  -4  10   2        6.40        5.99      6.67 o 
  -3  10   2       46.12       48.27      7.59 o 
  -2  10   2      101.34      101.83      4.31 o 
  -1  10   2       10.99       13.43      3.46 o 
   0  10   2      421.61      439.53     29.47 o 
   1  10   2       13.06       14.71      3.78 o 
   2  10   2      344.49      355.99     16.35 o 
   3  10   2       31.51       31.09      3.78 o 
   4  10   2       19.73       18.85      6.32 o 
   5  10   2      136.68      135.41     24.04 o 
  -4  11   2        0.89       -1.42      6.83 o 
  -3  11   2      246.51      238.31     13.12 o 
  -2  11   2       15.86       12.80      3.02 o 
  -1  11   2      168.43      187.22     10.24 o 
   0  11   2      234.17      245.81     12.74 o 
   1  11   2       16.24       19.76      4.59 o 
   2  11   2      542.66      565.04     27.94 o 
   3  11   2       16.08       17.56      4.23 o 
   4  11   2      131.21      105.68     12.82 o 
   5  11   2       27.66       19.00      9.00 o 
  -3  12   2       61.34       58.08      9.17 o 
  -2  12   2        3.09        1.01      5.65 o 
  -1  12   2      234.35      268.28     21.36 o 
   0  12   2        5.29        3.92      6.45 o 
   1  12   2       83.74       87.50      6.74 o 
   2  12   2       90.23       86.71     10.22 o 
   3  12   2        1.58       -2.60      4.28 o 
   4  12   2      122.98      127.50     14.65 o 
  -3  13   2       12.59        7.17     11.90 o 
  -2  13   2       58.67       57.20      9.98 o 
  -1  13   2       92.13      103.41      9.03 o 
   0  13   2       13.50       12.03      7.01 o 
   1  13   2      118.88      128.55     10.31 o 
   2  13   2        1.02       -1.83      6.66 o 
   3  13   2       49.78       46.42      7.55 o 
   4  13   2       19.82       19.99     10.61 o 
  -2  14   2       52.40       67.11     10.74 o 
  -1  14   2        0.21        1.86      6.35 o 
   0  14   2        4.95       -1.27      7.51 o 
   1  14   2       87.17       99.21      9.31 o 
   2  14   2        0.99       -6.71     11.22 o 
   3  14   2       59.17       53.95     12.36 o 
  -2 -14   3       47.69       50.44     15.26 o 
  -1 -14   3        0.16       -3.74     11.98 o 
   0 -14   3       13.42       16.21      8.27 o 
   1 -14   3       14.62       13.27      7.93 o 
  -3 -13   3        1.64        3.97      9.39 o 
  -2 -13   3       34.50       36.31      8.36 o 
  -1 -13   3        2.15        3.92      6.84 o 
   0 -13   3       60.91       67.65      9.16 o 
   1 -13   3        1.35       -3.39      7.30 o 
   2 -13   3       26.89       37.69     13.58 o 
  -4 -12   3        0.89        6.33      9.31 o 
  -3 -12   3       49.08       52.48      5.23 o 
  -2 -12   3       18.27       18.14      9.12 o 
  -1 -12   3      121.50      128.68      8.48 o 
   0 -12   3      101.40      118.35     11.29 o 
   1 -12   3        1.05       -3.13      6.38 o 
   2 -12   3      123.45      126.51     19.04 o 
   3 -12   3        0.74        4.88      9.69 o 
  -4 -11   3        2.39        2.29      8.39 o 
  -3 -11   3      146.99      155.94      8.24 o 
  -2 -11   3        1.25       -1.98      5.32 o 
  -1 -11   3      250.77      273.85     19.10 o 
   0 -11   3        6.82        1.81      6.04 o 
   1 -11   3       53.50       58.81      7.55 o 
   2 -11   3      193.06      199.69     10.19 o 
   3 -11   3        3.10       -0.08      8.62 o 
   4 -11   3       99.83       95.61     13.73 o 
  -5 -10   3        6.38        1.45      8.39 o 
  -4 -10   3      115.29      105.53     12.67 o 
  -3 -10   3       65.46       63.18      4.77 o 
  -2 -10   3       19.24       17.67      3.31 o 
  -1 -10   3      361.99      388.69     20.78 o 
   0 -10   3        6.45        3.05      5.27 o 
   1 -10   3      352.53      373.83     20.40 o 
   2 -10   3        2.67        0.56      2.65 o 
   3 -10   3       18.32       19.76      9.00 o 
   4 -10   3       36.35       28.54     10.45 o 
  -5  -9   3        4.34        4.35      7.25 o 
  -4  -9   3      140.24      108.58     11.60 o 
  -3  -9   3       46.95       47.47      4.50 o 
  -2  -9   3      275.78      280.78     15.22 o 
  -1  -9   3       38.02       38.31      3.74 o 
   0  -9   3       42.74       35.25      4.29 o 
   1  -9   3      339.43      340.27     18.61 o 
   2  -9   3       15.50       16.12      2.70 o 
   3  -9   3      328.98      301.01     16.63 o 
   4  -9   3        0.59        1.45      7.78 o 
   5  -9   3       25.45       27.99      7.68 o 
  -6  -8   3        0.63       -3.01      5.94 o 
  -5  -8   3       76.48       69.61      9.50 o 
  -4  -8   3      111.33      103.81     16.29 o 
  -3  -8   3        6.85        4.96      2.64 o 
  -2  -8   3      789.41      798.58     30.98 o 
  -1  -8   3       81.12       77.01      6.86 o 
   0  -8   3      774.95      729.20     38.25 o 
   1  -8   3       42.03       41.33      3.79 o 
   2  -8   3       20.68       20.55      2.29 o 
   3  -8   3      453.28      441.45     49.94 o 
   4  -8   3        2.37        3.09      5.41 o 
   5  -8   3      158.76      147.60     11.07 o 
  -6  -7   3        2.01       -3.14      4.87 o 
  -5  -7   3      184.28      195.56     15.18 o 
  -4  -7   3        1.01       -1.21      3.47 o 
  -3  -7   3      191.13      187.46      7.46 o 
  -2  -7   3      425.00      406.32     24.41 o 
  -1  -7   3       54.40       51.68      2.81 o 
   0  -7   3     1936.61     1845.63    116.23 o 
   1  -7   3       78.50       72.64      4.07 o 
   2  -7   3      600.71      581.04     25.61 o 
   3  -7   3      150.99      137.39     14.80 o 
   4  -7   3       52.94       54.29      6.84 o 
   5  -7   3      110.08      111.72      9.60 o 
   6  -7   3        0.98       -3.05      7.94 o 
  -6  -6   3       26.42       28.65      5.18 o 
  -5  -6   3      169.81      167.87     12.59 o 
  -4  -6   3        3.28        2.42      2.72 o 
  -3  -6   3     1350.88     1334.56     73.65 o 
  -2  -6   3        9.51        9.96      1.85 o 
  -1  -6   3      946.20      936.28     30.66 o 
   0  -6   3      422.87      392.61     21.91 o 
   1  -6   3       26.29       23.63      1.73 o 
   2  -6   3     1815.24     1739.08     57.44 o 
   3  -6   3        4.07        4.94      2.99 o 
   4  -6   3      355.83      376.58     19.56 o 
   5  -6   3        1.54       -0.55      3.72 o 
   6  -6   3       25.20       21.94      6.18 o 
  -6  -5   3      144.87      160.15     18.27 o 
  -5  -5   3       16.96       13.91      3.35 o 
  -4  -5   3      219.36      229.36      8.49 o 
  -3  -5   3      827.21      794.65     45.62 o 
  -2  -5   3      426.95      419.64     18.65 o 
  -1  -5   3     2775.73     2770.41     90.58 o 
   0  -5   3       12.71        5.74      1.16 o 
   1  -5   3      999.17      960.77     40.85 o 
   2  -5   3      178.83      183.65      5.00 o 
   3  -5   3        8.44        8.69      2.69 o 
   4  -5   3      542.95      547.82     34.02 o 
   5  -5   3        3.93        5.20      3.51 o 
   6  -5   3      144.49      148.82     12.06 o 
  -7  -4   3        4.29        1.83      7.17 o 
  -6  -4   3      174.89      188.86     10.86 o 
  -5  -4   3       19.23       18.50      2.42 o 
  -4  -4   3      663.15      672.68     30.12 o 
  -3  -4   3        2.66        3.78      1.47 o 
  -2  -4   3      271.46      272.54      9.60 o 
  -1  -4   3     3087.83     3090.14     82.20 o 
   0  -4   3        6.06       11.18      2.24 o 
   1  -4   3     2398.90     2136.03     88.70 o 
   2  -4   3       73.35       64.10      2.38 o 
   3  -4   3      729.41      749.34     44.63 o 
   4  -4   3      176.16      177.84      8.23 o 
   5  -4   3       20.85       22.55      3.51 o 
   6  -4   3      106.95      105.69      6.81 o 
   7  -4   3        0.68        9.08      7.78 o 
  -6  -3   3       15.70       17.13      4.18 o 
  -5  -3   3        1.65        0.93      2.97 o 
  -4  -3   3      803.61      762.13     30.42 o 
  -3  -3   3      103.66       97.14      2.34 o 
  -2  -3   3     2325.44     2304.97     71.32 o 
  -1  -3   3      102.79      111.93      3.36 o 
   0  -3   3      769.42      727.41     33.58 o 
   1  -3   3     1764.57     1654.34     65.45 o 
   2  -3   3       20.78       26.76      1.63 o 
   3  -3   3     2206.33     2341.27    104.75 o 
   4  -3   3        5.43        5.58      1.66 o 
   5  -3   3      443.41      486.09     15.28 o 
   6  -3   3       15.39       14.71      3.90 o 
   7  -3   3       21.72       24.65      7.55 o 
  -7  -2   3      128.13      128.42     16.63 o 
  -6  -2   3       12.64       17.32      9.77 o 
  -5  -2   3      373.94      366.19     27.63 o 
  -4  -2   3      284.01      272.03      9.82 o 
  -3  -2   3      175.96      174.49      4.46 o 
  -2  -2   3     4268.85     4255.12    114.73 o 
  -1  -2   3       10.49       12.41      0.65 o 
   0  -2   3    11017.97    10340.68    352.99 o 
   1  -2   3       90.11      113.72      4.53 o 
   2  -2   3      949.00     1035.32     37.29 o 
   3  -2   3      843.83      814.26     30.22 o 
   4  -2   3        6.61        7.30      2.14 o 
   5  -2   3      591.45      591.51     24.01 o 
   6  -2   3        7.51       12.49      7.47 o 
  -7  -1   3       55.87       59.82     13.66 o 
  -6  -1   3        1.07        3.74      6.36 o 
  -5  -1   3      550.32      550.96     36.25 o 
  -4  -1   3       19.07       18.98      2.12 o 
  -3  -1   3     1626.88     1630.95     73.47 o 
  -2  -1   3      507.36      554.72     25.59 o 
  -1  -1   3       27.88       25.85      2.25 o 
   0  -1   3     4919.12     4758.36    157.96 o 
   1  -1   3      168.02      212.57      8.36 o 
   2  -1   3     4413.43     4356.62     73.31 o 
   3  -1   3        3.48        4.03      1.00 o 
   4  -1   3      509.52      531.41     29.20 o 
   5  -1   3      132.94      137.85      7.33 o 
   6  -1   3        3.35        7.78      7.37 o 
  -7   0   3        1.90        3.13     10.45 o 
  -6   0   3      140.77      128.38     10.65 o 
  -5   0   3      249.45      255.83     11.28 o 
  -4   0   3       26.03       27.11      2.37 o 
  -3   0   3     2404.17     2279.11     92.17 o 
  -2   0   3      342.01      340.28     13.24 o 
  -1   0   3     3924.27     3864.32    111.44 o 
   0   0   3      373.48      397.48     13.89 o 
   1   0   3     2101.28     2357.29     59.51 o 
   2   0   3      977.07      884.01     25.91 o 
   3   0   3      266.38      250.87     11.67 o 
   4   0   3     1738.03     1752.05     45.67 o 
   5   0   3        3.86        5.15      3.32 o 
   6   0   3      178.38      206.42     14.31 o 
   7   0   3       21.28       36.85     14.12 o 
  -7   1   3        1.83        5.53      5.34 o 
  -6   1   3      274.10      272.85     13.65 o 
  -5   1   3       27.86       30.02      6.06 o 
  -4   1   3      188.83      182.73      4.69 o 
  -3   1   3      452.14      441.86     15.04 o 
  -2   1   3       23.28       30.20      1.65 o 
  -1   1   3     7131.75     6688.26    121.34 o 
   0   1   3      536.21      602.12     10.70 o 
   1   1   3     4778.41     5025.08    156.58 o 
   2   1   3        1.27        5.22      1.45 o 
   3   1   3      495.16      478.22     17.08 o 
   4   1   3     1045.28     1044.17     32.89 o 
   5   1   3       12.21       12.28      3.56 o 
   6   1   3      350.57      378.93     26.32 o 
   7   1   3        0.77       -4.58     12.67 o 
  -7   2   3       17.86       19.46      6.05 o 
  -6   2   3      150.41      169.55      8.94 o 
  -5   2   3       18.36       19.64      2.74 o 
  -4   2   3      964.28      907.49     13.77 o 
  -3   2   3       40.63       38.44      1.96 o 
  -2   2   3     1929.94     1901.17     45.29 o 
  -1   2   3      183.95      166.49      3.85 o 
   0   2   3      136.47      152.25      3.19 o 
   1   2   3     8399.24     8522.60    334.53 o 
   2   2   3       61.56       71.24      4.11 o 
   3   2   3     3036.40     2999.29     87.10 o 
   4   2   3       20.14       22.92      2.98 o 
   5   2   3      194.65      190.78      6.83 o 
   6   2   3      166.43      188.03     12.32 o 
  -6   3   3        7.18        7.98      4.49 o 
  -5   3   3      135.27      133.98      4.27 o 
  -4   3   3      502.78      504.62     12.10 o 
  -3   3   3        8.26       11.17      1.41 o 
  -2   3   3     3368.72     3294.12     96.85 o 
  -1   3   3      138.26      128.62      3.74 o 
   0   3   3     6575.33     7159.14    151.70 o 
   1   3   3      679.97      737.80     24.43 o 
   2   3   3      252.57      279.72      9.71 o 
   3   3   3     1764.27     1509.47    137.68 o 
   4   3   3       83.55       87.62      5.79 o 
   5   3   3      884.42      922.54     35.49 o 
   6   3   3        5.50        6.78      6.86 o 
  -6   4   3        2.07        1.72      3.85 o 
  -5   4   3      432.88      452.30     15.87 o 
  -4   4   3        2.28        2.00      2.20 o 
  -3   4   3      549.24      544.63     12.86 o 
  -2   4   3     1695.06     1688.50     76.06 o 
  -1   4   3        5.83        4.75      0.80 o 
   0   4   3     5783.78     6101.90    130.62 o 
   1   4   3      104.70      103.61      4.41 o 
   2   4   3     3002.13     3078.24    130.13 o 
   3   4   3      108.77      107.48      5.88 o 
   4   4   3        6.66        7.00      2.15 o 
   5   4   3      547.15      585.00     12.61 o 
   6   4   3        9.94       13.04      7.22 o 
  -6   5   3       23.44       22.24      5.20 o 
  -5   5   3      223.93      238.75     13.70 o 
  -4   5   3       25.50       26.99      3.11 o 
  -3   5   3      917.83      964.41     43.44 o 
  -2   5   3       48.43       45.29      3.16 o 
  -1   5   3      599.39      573.46     14.12 o 
   0   5   3      584.39      581.58     15.68 o 
   1   5   3       17.11       21.31      1.28 o 
   2   5   3     2418.43     2388.78     99.47 o 
   3   5   3      117.84      115.19      5.89 o 
   4   5   3      728.75      720.76     27.58 o 
   5   5   3       79.49       81.94      3.46 o 
   6   5   3       24.24       26.96      5.08 o 
  -6   6   3       97.98      107.53     10.13 o 
  -5   6   3        6.65        8.32      3.65 o 
  -4   6   3       51.83       48.75      4.57 o 
  -3   6   3      632.77      607.39     30.20 o 
  -2   6   3        5.93        6.09      1.09 o 
  -1   6   3     3457.54     3368.88     94.08 o 
   0   6   3      204.06      187.00      6.93 o 
   1   6   3      934.28      940.04     35.10 o 
   2   6   3      593.90      582.00     26.92 o 
   3   6   3        6.77        5.49      1.97 o 
   4   6   3      830.10      830.47     36.18 o 
   5   6   3       12.51       13.78      2.72 o 
   6   6   3      180.21      191.80     12.13 o 
   7   6   3        9.12       10.76      7.17 o 
  -6   7   3       72.64       68.29     15.18 o 
  -5   7   3       12.02       10.23      5.23 o 
  -4   7   3      327.67      332.64     18.48 o 
  -3   7   3       15.23       14.46      2.75 o 
  -2   7   3      129.46      117.20      3.14 o 
  -1   7   3      907.59      870.62     43.10 o 
   0   7   3      214.87      206.97      7.89 o 
   1   7   3     3200.85     3183.86    165.17 o 
   2   7   3       46.07       43.77      1.97 o 
   3   7   3      515.34      524.51     19.82 o 
   4   7   3      166.90      164.05     13.61 o 
   5   7   3        3.56        6.37      3.41 o 
   6   7   3      191.99      221.55     13.24 o 
  -5   8   3       44.97       37.89      6.54 o 
  -4   8   3      398.44      380.61     11.65 o 
  -3   8   3       13.48       12.90      3.38 o 
  -2   8   3      852.19      828.91     32.72 o 
  -1   8   3       88.25       94.07      5.74 o 
   0   8   3      342.53      334.85     12.37 o 
   1   8   3      835.71      835.89     62.59 o 
   2   8   3       13.26       15.19      1.87 o 
   3   8   3      664.30      669.93     39.68 o 
   4   8   3        1.84        1.15      3.54 o 
   5   8   3      151.53      129.83     11.93 o 
   6   8   3       37.00       37.11      5.70 o 
  -5   9   3       84.77       83.84      9.58 o 
  -4   9   3        7.71        6.72      6.29 o 
  -3   9   3        3.14        1.40      4.49 o 
  -2   9   3      747.28      749.59     36.14 o 
  -1   9   3       16.07       15.97      2.83 o 
   0   9   3      887.20      881.67     41.28 o 
   1   9   3       10.10       12.90      3.11 o 
   2   9   3      145.54      144.12      7.39 o 
   3   9   3      246.79      254.46     17.95 o 
   4   9   3        3.55        3.96      4.09 o 
   5   9   3      166.90      165.97     14.98 o 
   6   9   3        0.75        4.14      7.02 o 
  -4  10   3        3.37        0.09      6.57 o 
  -3  10   3      149.85      152.33     14.38 o 
  -2  10   3       55.71       52.54      3.44 o 
  -1  10   3        0.19       -1.84      2.84 o 
   0  10   3      519.99      566.55     30.25 o 
   1  10   3       44.33       55.91      4.36 o 
   2  10   3      508.98      522.76     25.01 o 
   3  10   3       21.51       22.23      3.70 o 
   4  10   3       53.88       46.34      7.55 o 
   5  10   3       50.44       43.15      7.98 o 
  -4  11   3        0.40        4.67      7.29 o 
  -3  11   3      153.11      144.59     11.33 o 
  -2  11   3        3.12        1.55      2.77 o 
  -1  11   3      217.79      230.25      8.13 o 
   0  11   3       30.57       29.54      6.47 o 
   1  11   3        6.82        6.08      4.38 o 
   2  11   3      223.29      238.35     19.32 o 
   3  11   3        5.84        6.32      3.77 o 
   4  11   3      132.97      128.82     38.11 o 
   5  11   3        1.48       -0.71      7.36 o 
  -3  12   3       56.79       62.73      9.42 o 
  -2  12   3        1.52        3.71      5.67 o 
  -1  12   3      293.66      329.42     14.03 o 
   0  12   3        3.11       -1.79      5.83 o 
   1  12   3      308.52      316.42     10.67 o 
   2  12   3       35.85       41.59      6.98 o 
   3  12   3       41.96       33.71      5.16 o 
   4  12   3       58.95       49.90     11.29 o 
  -3  13   3        0.44       -5.19     10.76 o 
  -2  13   3       15.21       16.21      8.65 o 
  -1  13   3       76.37       89.76      7.87 o 
   0  13   3        6.43        7.14      6.89 o 
   1  13   3      121.58      134.64     10.38 o 
   2  13   3        4.53        5.34      6.88 o 
   3  13   3       85.37       87.90      9.88 o 
   4  13   3       10.55       12.13     10.07 o 
  -1  14   3       10.92        7.81      6.21 o 
   0  14   3       37.22       42.80      8.73 o 
   1  14   3        3.97        1.45      7.11 o 
   2  14   3        3.61       -7.48     11.98 o 
   3  14   3       47.65       50.44     12.21 o 
  -1 -14   4        2.32        0.46     13.28 o 
   0 -14   4       57.37       62.91      9.40 o 
   1 -14   4        6.61        5.48      7.66 o 
  -3 -13   4       31.25       38.46     11.37 o 
  -2 -13   4        6.80        6.91      7.50 o 
  -1 -13   4        0.91       -2.09      6.86 o 
   0 -13   4       44.22       41.51      8.36 o 
   1 -13   4       12.36       16.80      7.91 o 
   2 -13   4       41.46       39.37     13.12 o 
  -3 -12   4       92.11      107.16      9.76 o 
  -2 -12   4        4.28       -0.34      6.49 o 
  -1 -12   4       47.39       55.01      6.10 o 
   0 -12   4       90.18      105.48     12.06 o 
   1 -12   4        9.69        5.06      6.90 o 
   2 -12   4       77.41       80.39      9.40 o 
   3 -12   4        0.71       -0.53      9.46 o 
  -4 -11   4       15.21       18.31      9.46 o 
  -3 -11   4       31.09       29.82      4.60 o 
  -2 -11   4        3.07        0.18      5.72 o 
  -1 -11   4      238.22      258.69     16.17 o 
   0 -11   4       11.29       12.29      6.46 o 
   1 -11   4       85.67       95.77      8.63 o 
   2 -11   4       10.96        9.23      3.67 o 
   3 -11   4       24.56       21.75     10.30 o 
   4 -11   4       63.08       59.52     12.59 o 
  -5 -10   4        3.25       -0.99      8.32 o 
  -4 -10   4      171.81      160.77     14.57 o 
  -3 -10   4       19.11       17.94      3.96 o 
  -2 -10   4      141.78      143.15     20.49 o 
  -1 -10   4      165.27      174.90      9.44 o 
   0 -10   4        0.97       -2.63      5.23 o 
   1 -10   4      327.88      350.32     11.53 o 
   2 -10   4        1.22       -0.08      2.73 o 
   3 -10   4      178.03      160.85     15.03 o 
   4 -10   4       18.51       20.53     10.00 o 
  -5  -9   4        1.45        2.06      7.48 o 
  -4  -9   4      202.80      181.75     13.89 o 
  -3  -9   4        2.25        0.64      3.07 o 
  -2  -9   4      297.21      274.95     28.78 o 
  -1  -9   4        1.47       -1.49      2.87 o 
   0  -9   4      169.96      172.74     12.02 o 
   1  -9   4      214.53      224.89      8.15 o 
   2  -9   4        1.59        3.65      2.58 o 
   3  -9   4      140.07      133.61     13.20 o 
   4  -9   4        4.55        5.57      8.24 o 
   5  -9   4       43.67       46.93     11.45 o 
  -6  -8   4        0.58       -8.24     10.00 o 
  -5  -8   4       84.78       85.62     12.48 o 
  -4  -8   4       21.40       13.28      6.64 o 
  -3  -8   4       37.15       33.68      3.36 o 
  -2  -8   4      248.41      251.27     11.87 o 
  -1  -8   4       22.18       20.37      2.95 o 
   0  -8   4      609.75      610.52     34.98 o 
   1  -8   4        2.23        0.99      2.40 o 
   2  -8   4      305.11      292.99     13.21 o 
   3  -8   4       65.01       61.99      6.94 o 
   4  -8   4       22.69       17.99      6.13 o 
   5  -8   4      117.33      112.02     10.02 o 
  -6  -7   4        0.44       -0.90      5.47 o 
  -5  -7   4      164.98      168.96      9.47 o 
  -4  -7   4       16.14       17.26      4.27 o 
  -3  -7   4      521.44      518.94     29.34 o 
  -2  -7   4        4.82        2.76      1.83 o 
  -1  -7   4       72.71       70.42      3.37 o 
   0  -7   4      647.50      615.56     31.98 o 
   1  -7   4        8.70        8.52      2.19 o 
   2  -7   4      700.93      686.78     26.20 o 
   3  -7   4       66.24       57.82      6.41 o 
   4  -7   4      224.79      213.63     15.60 o 
   5  -7   4       54.88       55.69      6.47 o 
   6  -7   4        4.90       -0.38      7.94 o 
  -6  -6   4       49.54       48.82      6.00 o 
  -5  -6   4       56.72       64.07      5.68 o 
  -4  -6   4        2.39        3.51      3.47 o 
  -3  -6   4      708.01      724.98     25.52 o 
  -2  -6   4        4.93        3.88      1.87 o 
  -1  -6   4     1770.32     1732.22     62.66 o 
   0  -6   4      203.36      181.92     10.46 o 
   1  -6   4      509.07      473.19     20.85 o 
   2  -6   4      706.16      689.15     24.60 o 
   3  -6   4        6.26        5.12      3.11 o 
   4  -6   4      683.98      719.53     60.46 o 
   5  -6   4        1.27        2.34      3.98 o 
   6  -6   4       52.92       58.47     10.83 o 
  -6  -5   4      148.60      170.84     12.97 o 
  -5  -5   4        1.58       -1.26      3.53 o 
  -4  -5   4      330.69      337.85     20.19 o 
  -3  -5   4      303.68      301.45     14.56 o 
  -2  -5   4      252.74      254.12      9.11 o 
  -1  -5   4      911.95      927.23     30.29 o 
   0  -5   4      338.38      313.01     11.10 o 
   1  -5   4     2189.44     2026.68     99.95 o 
   2  -5   4        9.45        9.56      1.38 o 
   3  -5   4      333.57      356.33     40.37 o 
   4  -5   4      178.07      182.23      9.64 o 
   5  -5   4        1.17        2.46      3.43 o 
   6  -5   4      139.93      146.48     37.27 o 
  -6  -4   4       82.65       80.42      9.16 o 
  -5  -4   4        1.29        0.67      3.21 o 
  -4  -4   4      876.75      892.10     35.74 o 
  -3  -4   4       15.34       14.70      1.90 o 
  -2  -4   4     1539.88     1506.81     51.97 o 
  -1  -4   4      118.67      122.29      3.90 o 
   0  -4   4      476.12      480.89     19.64 o 
   1  -4   4     3501.37     3251.01    151.54 o 
   2  -4   4      188.41      194.27      6.10 o 
   3  -4   4     1155.49     1214.58     67.42 o 
   4  -4   4       20.00       21.62      3.37 o 
   5  -4   4      132.84      134.70      5.71 o 
   6  -4   4       94.95      101.91      9.79 o 
  -6  -3   4       13.34       13.40      5.49 o 
  -5  -3   4       99.89      104.56      5.85 o 
  -4  -3   4      133.59      130.63      4.21 o 
  -3  -3   4       74.76       74.59      3.06 o 
  -2  -3   4     2233.13     2227.75     70.15 o 
  -1  -3   4      232.75      218.58      5.02 o 
   0  -3   4     2086.32     2056.28     79.65 o 
   1  -3   4       89.33       87.98      5.97 o 
   2  -3   4       79.69       77.54      4.75 o 
   3  -3   4     1215.03     1273.59     58.32 o 
   4  -3   4       41.06       43.27      2.39 o 
   5  -3   4      507.74      546.54     19.84 o 
   6  -3   4        5.15        4.55      3.91 o 
   7  -3   4       21.62       23.81      8.55 o 
  -7  -2   4       47.37       49.46      7.00 o 
  -6  -2   4        1.72        1.83      3.40 o 
  -5  -2   4      406.83      421.84     20.00 o 
  -4  -2   4       12.48       12.20      1.61 o 
  -3  -2   4      988.72      964.23     29.28 o 
  -2  -2   4      906.11      888.66     26.15 o 
  -1  -2   4       34.48       39.36      1.12 o 
   0  -2   4     4544.17     4543.15    161.69 o 
   1  -2   4       87.97       87.72      4.59 o 
   2  -2   4     3937.28     4174.88    133.43 o 
   3  -2   4      102.22      106.11      2.71 o 
   4  -2   4      190.29      200.36      5.99 o 
   5  -2   4      488.66      508.10     25.74 o 
   6  -2   4        2.64       -0.01      2.99 o 
   7  -2   4       98.62      106.06     10.07 o 
  -7  -1   4        5.11        3.81      5.64 o 
  -6  -1   4       36.58       37.75      4.64 o 
  -5  -1   4      292.01      288.82     10.52 o 
  -4  -1   4       72.62       71.20      3.93 o 
  -3  -1   4     2347.52     2325.50     79.87 o 
  -2  -1   4       20.63       19.29      1.12 o 
  -1  -1   4     4565.33     4707.59    161.92 o 
   0  -1   4     1847.37     1963.91     67.07 o 
   1  -1   4        5.42        8.18      0.83 o 
   2  -1   4     5519.68     5943.38    168.69 o 
   3  -1   4      110.05      109.97      4.69 o 
   4  -1   4     1001.27      979.46     18.52 o 
   5  -1   4       16.71       17.84      5.96 o 
   6  -1   4       36.42       45.22      8.23 o 
  -7   0   4        0.91        0.72      5.44 o 
  -6   0   4      211.53      225.53      8.91 o 
  -5   0   4       37.54       32.41      2.88 o 
  -4   0   4      211.39      198.85     11.24 o 
  -3   0   4     1500.61     1476.93     44.57 o 
  -2   0   4       14.13       14.17      0.79 o 
  -1   0   4     5927.87     5815.78    174.09 o 
   0   0   4      435.02      477.58     13.88 o 
   1   0   4     3191.21     3398.91     93.15 o 
   2   0   4     2535.57     2884.79     68.58 o 
   3   0   4       42.64       45.92      2.07 o 
   4   0   4      996.68      985.40     20.11 o 
   5   0   4        9.35        8.40      4.16 o 
   6   0   4      255.43      301.72     30.86 o 
   7   0   4        8.91        6.94     12.74 o 
  -6   1   4      180.06      192.33     10.68 o 
  -5   1   4        3.46        3.08      2.08 o 
  -4   1   4     1234.15     1233.02     29.23 o 
  -3   1   4       13.86       15.10      1.36 o 
  -2   1   4      470.39      468.10     15.89 o 
  -1   1   4     2018.56     2043.32     55.68 o 
   0   1   4      141.16      169.14      3.94 o 
   1   1   4     5436.21     6007.96    159.85 o 
   2   1   4      388.82      436.71     17.10 o 
   3   1   4      818.19      721.60     26.24 o 
   4   1   4       61.21       61.97      3.79 o 
   5   1   4       38.73       37.18      5.24 o 
   6   1   4      241.44      273.56     14.73 o 
   7   1   4        0.90        0.92     12.44 o 
  -6   2   4       26.37       31.57      5.15 o 
  -5   2   4       12.44       12.11      2.50 o 
  -4   2   4      625.31      633.49     14.33 o 
  -3   2   4      584.07      582.80     18.58 o 
  -2   2   4     4272.32     4302.34    116.45 o 
  -1   2   4      246.26      281.77      5.27 o 
   0   2   4     1127.11     1163.16     18.62 o 
   1   2   4     2135.42     2334.68     49.74 o 
   2   2   4       52.75       50.75      1.49 o 
   3   2   4     3532.45     3252.55    163.52 o 
   4   2   4        8.42        7.80      1.63 o 
   5   2   4      446.82      452.42     22.50 o 
   6   2   4       39.93       41.39      8.27 o 
  -6   3   4        5.81        6.38      3.79 o 
  -5   3   4      284.03      294.98     12.91 o 
  -4   3   4      121.61      119.00      3.98 o 
  -3   3   4       52.26       52.53      2.54 o 
  -2   3   4     2564.96     2482.92     85.56 o 
  -1   3   4      395.65      428.13     10.71 o 
   0   3   4     2805.25     2855.03     47.14 o 
   1   3   4       18.42       23.90      1.17 o 
   2   3   4     1340.41     1356.08     34.73 o 
   3   3   4     1206.68     1140.84     73.16 o 
   4   3   4        8.05        6.82      1.97 o 
   5   3   4      519.87      531.82     20.77 o 
   6   3   4        2.12       -0.46      6.32 o 
  -6   4   4        0.63       -0.32      3.94 o 
  -5   4   4      474.07      513.30     23.18 o 
  -4   4   4        8.83       10.63      2.63 o 
  -3   4   4     1277.57     1276.01     43.26 o 
  -2   4   4      243.45      243.18     14.72 o 
  -1   4   4     1007.35     1062.75     26.41 o 
   0   4   4     4878.28     5284.60     81.59 o 
   1   4   4       15.50       13.31      0.93 o 
   2   4   4     3321.90     3359.68    115.12 o 
   3   4   4        7.20        9.71      1.40 o 
   4   4   4      503.06      451.67     30.87 o 
   5   4   4       83.53       80.70      8.66 o 
   6   4   4       16.33       14.42     12.13 o 
  -6   5   4       72.24       78.96      5.94 o 
  -5   5   4      154.57      169.80     12.67 o 
  -4   5   4        1.25        1.44      2.69 o 
  -3   5   4     1261.06     1183.85     47.26 o 
  -2   5   4      199.42      171.85      9.55 o 
  -1   5   4     1975.03     1940.97     48.05 o 
   0   5   4       85.27       85.40      2.29 o 
   1   5   4      183.23      195.50      5.24 o 
   2   5   4     1521.55     1569.85     50.11 o 
   3   5   4       40.55       40.22      2.19 o 
   4   5   4      898.67      876.66     45.04 o 
   5   5   4       14.21       12.92      2.38 o 
   6   5   4      125.88      125.21      6.30 o 
   7   5   4       23.20       23.88      6.87 o 
  -6   6   4      123.71      147.08     15.93 o 
  -5   6   4        4.17        5.81      4.07 o 
  -4   6   4      247.94      250.20     10.66 o 
  -3   6   4      252.49      239.13     13.27 o 
  -2   6   4       11.27        7.28      1.26 o 
  -1   6   4     1938.18     1922.66     68.29 o 
   0   6   4        9.36        9.16      1.61 o 
   1   6   4     1412.07     1426.10     46.50 o 
   2   6   4        0.81        1.46      1.31 o 
   3   6   4      203.11      203.58     10.90 o 
   4   6   4      419.01      411.83     20.58 o 
   5   6   4        1.83        2.58      3.03 o 
   6   6   4      199.19      217.02     10.19 o 
   7   6   4        0.63       -2.75      6.87 o 
  -5   7   4       10.60        4.16      5.24 o 
  -4   7   4      283.50      276.94      9.91 o 
  -3   7   4       32.05       35.63      3.60 o 
  -2   7   4      573.93      529.70     19.77 o 
  -1   7   4      318.45      289.88     12.96 o 
   0   7   4       77.15       74.81      3.48 o 
   1   7   4      856.54      873.51     41.90 o 
   2   7   4       87.91       82.23      2.60 o 
   3   7   4     1265.54     1248.62     61.93 o 
   4   7   4        3.05        3.06      3.18 o 
   5   7   4       90.34       80.89      5.89 o 
   6   7   4       54.82       51.40      7.28 o 
  -5   8   4       19.08       19.62      6.18 o 
  -4   8   4      243.63      226.32     10.66 o 
  -3   8   4        3.87        3.30      3.15 o 
  -2   8   4      824.25      790.14     32.69 o 
  -1   8   4       66.99       64.76      3.64 o 
   0   8   4      890.00      867.72     37.83 o 
   1   8   4      301.09      294.89     24.55 o 
   2   8   4      155.66      146.44      6.51 o 
   3   8   4      918.15      903.97     51.18 o 
   4   8   4        7.83        4.77      3.85 o 
   5   8   4      300.37      297.42     33.85 o 
   6   8   4        2.76        3.74      5.10 o 
  -5   9   4      110.52      108.68     10.67 o 
  -4   9   4       38.27       36.81      6.42 o 
  -3   9   4      108.06      103.18      8.40 o 
  -2   9   4      173.08      169.72      9.82 o 
  -1   9   4       11.12       12.32      2.60 o 
   0   9   4     1127.29     1123.16     55.25 o 
   1   9   4        8.25        9.41      3.49 o 
   2   9   4      347.67      342.09     20.11 o 
   3   9   4       12.69       15.96      3.76 o 
   4   9   4       27.74       20.74      6.27 o 
   5   9   4      138.72      139.93      8.26 o 
   6   9   4        0.88        4.00      6.87 o 
  -4  10   4        1.68        1.17      5.57 o 
  -3  10   4      228.62      221.87     13.30 o 
  -2  10   4        0.92       -0.25      2.18 o 
  -1  10   4      300.54      311.66     11.13 o 
   0  10   4      179.45      191.52     14.00 o 
   1  10   4       12.48       16.04      3.67 o 
   2  10   4      498.10      506.45     23.90 o 
   3  10   4       20.34       19.83      4.45 o 
   4  10   4      262.95      255.91     29.11 o 
   5  10   4        7.01       -0.90      6.59 o 
  -4  11   4       13.16       10.95      6.25 o 
  -3  11   4      114.31      114.53     12.61 o 
  -2  11   4       20.21       17.29      2.84 o 
  -1  11   4      252.52      276.14     20.77 o 
   0  11   4       19.99       19.71      6.12 o 
   1  11   4      123.90      139.08      7.07 o 
   2  11   4       47.36       42.33      3.44 o 
   3  11   4        1.51        0.67      4.46 o 
   4  11   4      225.14      226.52     28.00 o 
   5  11   4        1.60       -4.81      8.55 o 
  -3  12   4       11.37        4.78      7.32 o 
  -2  12   4       58.01       54.48      7.21 o 
  -1  12   4      143.36      141.01      9.78 o 
   0  12   4        1.60       -0.36      5.90 o 
   1  12   4      308.64      355.51     13.28 o 
   2  12   4        1.87        1.67      3.05 o 
   3  12   4       99.35       88.15      9.50 o 
   4  12   4       42.43       43.42     10.99 o 
  -2  13   4       96.81       92.55     10.90 o 
  -1  13   4        4.58        4.23      5.82 o 
   0  13   4       49.09       57.29      8.44 o 
   1  13   4      145.95      168.63     13.85 o 
   2  13   4        1.95       -4.40      6.53 o 
   3  13   4      123.42      121.72      9.53 o 
   4  13   4        0.50        3.82      9.69 o 
  -1  14   4        0.88        0.88      6.11 o 
   0  14   4      154.36      181.67     11.13 o 
   1  14   4        6.71        5.76      6.94 o 
   2  14   4        8.84       16.71     12.28 o 
   3  14   4       32.15       33.12     11.60 o 
   0 -14   5       45.62       56.77     12.90 o 
  -2 -13   5        6.70        6.79     12.28 o 
  -1 -13   5       21.36       21.94      7.51 o 
   0 -13   5       27.03       34.89      8.58 o 
   1 -13   5        3.44        3.46      7.53 o 
   2 -13   5       38.76       44.10     13.43 o 
  -3 -12   5       51.62       40.21     11.22 o 
  -2 -12   5        1.11       -4.33      6.21 o 
  -1 -12   5       67.22       84.77      8.67 o 
   0 -12   5       19.41       18.61      7.42 o 
   1 -12   5       27.09       32.16      7.63 o 
   2 -12   5       23.19       20.45     11.98 o 
   3 -12   5        0.16       -4.73      9.00 o 
  -4 -11   5       36.85       24.72     10.53 o 
  -3 -11   5       13.45       14.63      4.37 o 
  -2 -11   5        5.89        7.28      6.41 o 
  -1 -11   5       94.63      104.17      6.13 o 
   0 -11   5        1.49       -0.87      6.37 o 
   1 -11   5      316.84      377.67     13.79 o 
   2 -11   5        4.80        0.92      4.72 o 
   3 -11   5       17.61       14.27      9.84 o 
   4 -11   5       19.42       20.75     10.68 o 
  -4 -10   5       48.64       50.74     10.53 o 
  -3 -10   5        7.33        3.73      3.82 o 
  -2 -10   5      153.50      158.68     33.92 o 
  -1 -10   5       18.94       14.22      3.80 o 
   0 -10   5       41.06       39.72      6.84 o 
   1 -10   5      139.25      154.80      8.04 o 
   2 -10   5        2.43        1.97      3.42 o 
   3 -10   5      160.59      152.53     14.27 o 
   4 -10   5        7.21       -2.75      8.70 o 
  -5  -9   5       51.69       51.05     10.22 o 
  -4  -9   5       24.14       20.30      8.24 o 
  -3  -9   5       33.00       34.08      5.02 o 
  -2  -9   5      623.58      688.00     91.85 o 
  -1  -9   5        4.17        2.79      3.12 o 
   0  -9   5      459.67      471.87     40.10 o 
   1  -9   5        7.30        5.23      3.91 o 
   2  -9   5       86.51       80.31      3.98 o 
   3  -9   5      160.87      143.30     13.73 o 
   4  -9   5        3.38       -5.53      5.72 o 
   5  -9   5       71.37       66.92     12.06 o 
  -5  -8   5      121.12       94.31     11.67 o 
  -4  -8   5        4.91        2.14      6.41 o 
  -3  -8   5      129.66      128.90     11.79 o 
  -2  -8   5       90.91       86.96      6.22 o 
  -1  -8   5        1.66        3.87      2.73 o 
   0  -8   5      655.43      635.17     37.78 o 
   1  -8   5       43.24       39.26      3.31 o 
   2  -8   5      457.98      459.88     20.57 o 
   3  -8   5       20.64       16.64      5.38 o 
   4  -8   5       10.90        8.49      6.07 o 
   5  -8   5       52.22       39.45     10.00 o 
  -6  -7   5       20.48       19.00      7.33 o 
  -5  -7   5       85.65       76.76      7.57 o 
  -4  -7   5        1.40       -2.20      4.38 o 
  -3  -7   5      480.37      484.81     35.98 o 
  -2  -7   5        5.23        1.89      1.95 o 
  -1  -7   5      477.40      477.07     19.63 o 
   0  -7   5       36.93       41.27      3.32 o 
   1  -7   5        0.28        1.46      2.43 o 
   2  -7   5      646.51      626.64     25.11 o 
   3  -7   5        5.22        2.18      4.47 o 
   4  -7   5      159.53      162.75     11.25 o 
   5  -7   5        6.69       -2.95      6.07 o 
   6  -7   5       31.19       22.97      9.39 o 
  -6  -6   5       79.54       83.25     12.06 o 
  -5  -6   5        0.40       -1.10      4.44 o 
  -4  -6   5       93.27       96.82      6.75 o 
  -3  -6   5      149.80      144.42      6.54 o 
  -2  -6   5       73.42       71.07      6.09 o 
  -1  -6   5     1611.85     1639.08     72.96 o 
   0  -6   5       39.72       40.07      2.64 o 
   1  -6   5     1032.73      931.06     39.95 o 
   2  -6   5      138.68      133.02      5.59 o 
   3  -6   5       11.95       10.94      4.33 o 
   4  -6   5      257.33      269.50     20.11 o 
   5  -6   5        1.35        3.41      4.68 o 
   6  -6   5      113.21      129.38     16.14 o 
  -6  -5   5      124.13      129.18     13.20 o 
  -5  -5   5        2.92        2.57      3.98 o 
  -4  -5   5      512.30      513.26     40.88 o 
  -3  -5   5       11.34       11.56      3.41 o 
  -2  -5   5      377.98      381.13     16.86 o 
  -1  -5   5     1772.93     1810.61     66.26 o 
   0  -5   5        2.71        3.86      1.50 o 
   1  -5   5     1730.47     1566.79     64.97 o 
   2  -5   5        7.22        6.64      1.45 o 
   3  -5   5      825.55      814.38     54.55 o 
   4  -5   5      143.28      135.76      7.76 o 
   5  -5   5       32.86       31.89      5.05 o 
   6  -5   5       79.90       82.09      7.70 o 
  -6  -4   5        8.09        2.93      4.93 o 
  -5  -4   5       26.88       27.47      4.62 o 
  -4  -4   5      506.60      493.55     34.70 o 
  -3  -4   5        8.53        9.38      2.22 o 
  -2  -4   5     2207.73     2168.18     81.16 o 
  -1  -4   5        7.71        7.63      0.96 o 
   0  -4   5      376.19      371.44     14.69 o 
   1  -4   5      450.26      416.66     16.25 o 
   2  -4   5       43.75       42.57      1.89 o 
   3  -4   5     1097.13     1105.28     62.58 o 
   4  -4   5       12.70       14.90      3.37 o 
   5  -4   5      183.28      197.06     14.90 o 
   6  -4   5        7.23        6.09      5.18 o 
  -6  -3   5       13.18        8.46      6.12 o 
  -5  -3   5      395.53      394.13     19.03 o 
  -4  -3   5       72.30       63.37      3.33 o 
  -3  -3   5       78.84       83.48      5.00 o 
  -2  -3   5     1152.03     1125.21     37.95 o 
  -1  -3   5       97.12       95.23      2.32 o 
   0  -3   5     4887.44     4859.88    169.85 o 
   1  -3   5        4.41        3.23      1.18 o 
   2  -3   5      978.12     1025.98     31.68 o 
   3  -3   5      236.85      241.43     13.36 o 
   4  -3   5        1.20        0.26      1.87 o 
   5  -3   5      277.11      282.17      8.22 o 
   6  -3   5        4.33        3.85      4.25 o 
   7  -3   5       85.40       83.70     10.38 o 
  -6  -2   5        0.67       -1.70      5.17 o 
  -5  -2   5      474.97      513.65     19.03 o 
  -4  -2   5       60.70       63.19      3.17 o 
  -3  -2   5      689.17      704.02     28.16 o 
  -2  -2   5        9.55        8.91      1.08 o 
  -1  -2   5      105.42       93.44      2.88 o 
   0  -2   5     1760.46     1826.56     61.41 o 
   1  -2   5      417.53      411.64     18.82 o 
   2  -2   5     2192.88     2170.05     82.92 o 
   3  -2   5        3.88        3.17      1.50 o 
   4  -2   5      550.46      580.55     18.35 o 
   5  -2   5       99.92       99.42      4.04 o 
   6  -2   5       17.44       16.78      3.78 o 
   7  -2   5       96.76      109.49     11.37 o 
  -6  -1   5       72.31       76.72      6.70 o 
  -5  -1   5       89.59       92.12      4.08 o 
  -4  -1   5       21.84       21.00      2.13 o 
  -3  -1   5     1550.22     1585.94     59.10 o 
  -2  -1   5       43.32       47.39      1.68 o 
  -1  -1   5     3862.41     3827.54    118.11 o 
   0  -1   5      612.02      681.57     22.20 o 
   1  -1   5     1437.88     1441.55     49.43 o 
   2  -1   5      970.60      948.26     23.34 o 
   3  -1   5        8.83        9.87      1.24 o 
   4  -1   5     1262.30     1308.79     36.47 o 
   5  -1   5        4.96        7.07      3.22 o 
   6  -1   5      189.70      194.46      6.96 o 
  -6   0   5      216.22      229.15      8.97 o 
  -5   0   5       19.20       20.52      2.71 o 
  -4   0   5      470.93      490.44     11.34 o 
  -3   0   5      141.58      144.67      3.68 o 
  -2   0   5       33.65       36.13      1.58 o 
  -1   0   5     4484.68     4594.74    129.44 o 
   0   0   5       37.95       31.50      1.04 o 
   1   0   5     5037.73     5126.17    237.34 o 
   2   0   5        9.49        9.80      0.98 o 
   3   0   5     1241.82     1305.93     31.94 o 
   4   0   5      683.00      682.41     17.53 o 
   5   0   5        6.53        6.14      2.21 o 
   6   0   5      279.19      305.11     15.07 o 
  -6   1   5      118.93      128.91      7.68 o 
  -5   1   5        2.72        3.68      2.19 o 
  -4   1   5     1387.52     1441.13     34.80 o 
  -3   1   5       57.01       55.36      2.47 o 
  -2   1   5     2143.23     2227.42     62.66 o 
  -1   1   5      471.56      504.70     12.83 o 
   0   1   5      118.12      128.68      2.70 o 
   1   1   5     3668.70     4007.51     77.48 o 
   2   1   5       64.99       65.18      2.31 o 
   3   1   5     2374.26     2466.37     74.43 o 
   4   1   5        3.43        1.06      1.95 o 
   5   1   5      148.31      154.75      8.04 o 
   6   1   5      108.51      114.93     17.02 o 
  -6   2   5        0.63       -0.48      3.67 o 
  -5   2   5       94.20      101.54      5.28 o 
  -4   2   5      308.67      327.70      9.58 o 
  -3   2   5        3.62        5.24      1.55 o 
  -2   2   5     1181.09     1222.42     30.29 o 
  -1   2   5      300.59      319.11      7.19 o 
   0   2   5     5640.89     5926.65    118.05 o 
   1   2   5      170.26      183.40      4.54 o 
   2   2   5      107.22      122.60      2.66 o 
   3   2   5      787.83      794.30     20.82 o 
   4   2   5       62.41       66.01      3.49 o 
   5   2   5      659.17      671.73     20.85 o 
   6   2   5        0.87        3.24      6.81 o 
  -6   3   5        1.40       -2.72      3.86 o 
  -5   3   5      377.78      406.69     14.12 o 
  -4   3   5       15.82       16.83      2.76 o 
  -3   3   5      484.60      492.43     14.92 o 
  -2   3   5      478.36      480.79     16.76 o 
  -1   3   5       14.40       17.22      1.11 o 
   0   3   5     4924.32     5237.28     84.93 o 
   1   3   5      541.06      614.90     12.23 o 
   2   3   5     2852.13     2937.52     70.86 o 
   3   3   5       64.59       62.68      2.43 o 
   4   3   5      270.22      250.23     12.74 o 
   5   3   5      529.14      546.64     12.34 o 
   6   3   5        8.32        4.72      6.89 o 
  -6   4   5        7.47        8.39      4.32 o 
  -5   4   5      128.84      132.92      6.43 o 
  -4   4   5       15.38       15.00      2.93 o 
  -3   4   5     1577.53     1627.99     64.87 o 
  -2   4   5        9.28       11.22      1.66 o 
  -1   4   5     1041.27     1040.99     22.90 o 
   0   4   5      748.79      792.17     12.88 o 
   1   4   5       31.25       38.04      1.95 o 
   2   4   5     2870.23     2939.68     80.79 o 
   3   4   5       94.85       93.06      3.27 o 
   4   4   5     1061.28     1054.32     33.55 o 
   5   4   5       48.84       48.01      2.89 o 
   6   4   5       30.53       35.48     13.05 o 
   7   4   5       75.92       74.47      8.70 o 
  -6   5   5      105.20      111.08      7.84 o 
  -5   5   5        6.91        7.55      3.99 o 
  -4   5   5      168.64      175.60      8.17 o 
  -3   5   5      605.04      582.66     30.04 o 
  -2   5   5        5.71        6.35      1.19 o 
  -1   5   5     3228.14     3258.14     64.40 o 
   0   5   5        6.15        7.82      1.19 o 
   1   5   5     2795.35     2869.06     71.81 o 
   2   5   5      479.35      479.06     13.83 o 
   3   5   5       42.60       46.49      3.76 o 
   4   5   5      840.21      830.11     32.06 o 
   5   5   5       13.03       13.03      2.63 o 
   6   5   5      167.11      171.32      6.90 o 
   7   5   5        4.29        6.49      6.79 o 
  -6   6   5      100.93      107.43     16.25 o 
  -5   6   5        6.08        8.86      4.35 o 
  -4   6   5      523.90      557.25     22.95 o 
  -3   6   5        4.86        6.65      2.20 o 
  -2   6   5      316.32      295.57     10.96 o 
  -1   6   5      468.44      499.59     12.26 o 
   0   6   5      284.47      273.75     10.69 o 
   1   6   5     3014.11     3070.21     93.43 o 
   2   6   5      101.55      102.48      3.57 o 
   3   6   5      586.90      580.82     30.51 o 
   4   6   5       88.26       83.88      4.58 o 
   5   6   5       13.75       11.50      3.46 o 
   6   6   5      171.57      186.27     13.01 o 
   7   6   5        0.93        1.31      5.23 o 
  -5   7   5       15.40       12.11      5.58 o 
  -4   7   5      312.79      309.60     16.05 o 
  -3   7   5       24.91       16.66      3.30 o 
  -2   7   5     1026.68      991.69     41.99 o 
  -1   7   5        2.74        5.34      2.12 o 
   0   7   5      516.28      517.27     17.13 o 
   1   7   5     1025.43     1051.99     52.00 o 
   2   7   5       79.64       81.83      3.08 o 
   3   7   5      659.20      649.19     32.44 o 
   4   7   5        7.37        5.34      2.95 o 
   5   7   5      205.34      197.82      7.87 o 
   6   7   5       27.77       25.60      5.31 o 
  -5   8   5       73.15       69.62      7.80 o 
  -4   8   5        3.30        4.30      4.60 o 
  -3   8   5        4.79        3.55      3.34 o 
  -2   8   5      544.20      518.86     21.98 o 
  -1   8   5       63.48       69.32      3.78 o 
   0   8   5      999.43      963.95     35.97 o 
   1   8   5       12.76       22.04      3.59 o 
   2   8   5      376.97      373.40     12.17 o 
   3   8   5      300.37      292.06     22.79 o 
   4   8   5       15.93       11.35      4.05 o 
   5   8   5      253.64      252.98     16.75 o 
   6   8   5        0.86       -1.28      5.02 o 
  -5   9   5      118.23      104.46     16.41 o 
  -4   9   5        3.80        5.53      5.58 o 
  -3   9   5      542.93      516.68     22.65 o 
  -2   9   5      100.86      105.23      7.63 o 
  -1   9   5       24.69       23.91      2.96 o 
   0   9   5      614.45      608.28     33.49 o 
   1   9   5       18.17       16.67      3.63 o 
   2   9   5     1100.82     1104.47     46.29 o 
   3   9   5        3.09        1.62      3.51 o 
   4   9   5      125.30      115.46     22.28 o 
   5   9   5       72.08       74.00      6.77 o 
   6   9   5        5.41        4.65      5.97 o 
  -4  10   5        0.42        1.19      5.53 o 
  -3  10   5      239.57      225.72     15.79 o 
  -2  10   5       10.80       10.35      2.60 o 
  -1  10   5      394.93      399.19     18.17 o 
   0  10   5       89.79       89.56      7.36 o 
   1  10   5       82.08       83.31      5.73 o 
   2  10   5      369.56      385.49     22.03 o 
   3  10   5        5.21        4.39      4.10 o 
   4  10   5      151.51      134.09     22.05 o 
   5  10   5        2.03        5.15      7.00 o 
  -4  11   5       55.21       43.12      9.44 o 
  -3  11   5       38.12       32.26      6.78 o 
  -2  11   5        9.55        5.60      2.60 o 
  -1  11   5      297.70      330.68     15.14 o 
   0  11   5       17.88       16.41      6.26 o 
   1  11   5      295.49      304.25     14.03 o 
   2  11   5       12.27       13.70      3.07 o 
   3  11   5       54.77       50.08      5.76 o 
   4  11   5       52.66       45.47      8.31 o 
   5  11   5        2.50       -2.90      8.55 o 
  -3  12   5        5.08       11.01      6.47 o 
  -2  12   5       67.41       70.64      7.74 o 
  -1  12   5       46.48       51.66      6.67 o 
   0  12   5        0.13        2.10      6.58 o 
   1  12   5      156.14      178.31     11.14 o 
   2  12   5       14.29       12.97      4.04 o 
   3  12   5      132.16      138.23      8.15 o 
   4  12   5        1.34        4.10      7.51 o 
  -2  13   5      127.14      133.42     17.63 o 
  -1  13   5       10.63       10.98      5.97 o 
   0  13   5       68.12       71.23      8.14 o 
   1  13   5       28.61       21.20      7.16 o 
   2  13   5       32.21       40.45      8.30 o 
   3  13   5      111.19      108.08      9.13 o 
  -1  14   5        0.33       -1.09      6.10 o 
   0  14   5       59.57       71.68      7.99 o 
   1  14   5        0.94       -1.68      6.93 o 
   2  14   5      102.06      129.71     17.24 o 
  -2 -13   6        0.56        7.86     12.97 o 
  -1 -13   6       52.06       68.90     14.27 o 
   0 -13   6       23.83       24.56      8.32 o 
   1 -13   6        9.00       12.00      7.86 o 
  -3 -12   6       16.26       14.34      9.54 o 
  -2 -12   6        0.18        0.13      7.09 o 
  -1 -12   6      101.29      128.01     10.12 o 
   0 -12   6        0.56       -0.07      7.12 o 
   1 -12   6       11.70       19.17      7.81 o 
   2 -12   6        2.09       -1.22     11.14 o 
   3 -12   6        5.47        1.53     10.07 o 
  -3 -11   6        0.29       -1.13      4.04 o 
  -2 -11   6       71.50       77.65     20.91 o 
  -1 -11   6       52.83       60.40      5.38 o 
   0 -11   6        0.21       -3.62      6.47 o 
   1 -11   6       70.82       87.97     11.83 o 
   2 -11   6        1.27        4.32      6.62 o 
   3 -11   6       76.71       73.71     12.82 o 
  -4 -10   6       79.34       72.87     11.75 o 
  -3 -10   6       12.89       13.50      4.08 o 
  -2 -10   6       92.26      100.18     17.47 o 
  -1 -10   6       11.48       13.53      3.98 o 
   0 -10   6       83.71       93.66      8.54 o 
   1 -10   6       81.15       89.93      8.21 o 
   2 -10   6        6.19        1.87      3.57 o 
   3 -10   6       99.13       96.83     12.82 o 
   4 -10   6        0.83       -0.15      8.93 o 
  -5  -9   6       59.33       43.64     10.61 o 
  -4  -9   6       19.56       10.76      8.09 o 
  -3  -9   6       12.68       13.30      3.72 o 
  -2  -9   6      146.17      150.35     31.40 o 
  -1  -9   6       20.67       19.63      3.73 o 
   0  -9   6      426.54      470.18     13.51 o 
   1  -9   6        1.64        1.12      3.51 o 
   2  -9   6      101.67       96.55      5.19 o 
   3  -9   6       42.80       47.31     10.30 o 
   4  -9   6       30.19       33.09      7.48 o 
   5  -9   6       57.39       45.32     11.37 o 
  -5  -8   6       74.13       64.09     10.83 o 
  -4  -8   6        2.07        5.26      6.87 o 
  -3  -8   6      273.22      272.22     20.44 o 
  -2  -8   6        8.30        8.22      5.38 o 
  -1  -8   6      199.38      201.76     11.39 o 
   0  -8   6      248.11      231.93     15.96 o 
   1  -8   6        3.48        2.00      3.49 o 
   2  -8   6      353.17      355.06     14.26 o 
   3  -8   6        4.24        1.50      5.16 o 
   4  -8   6      140.38      131.64     14.80 o 
   5  -8   6        2.82        0.08      8.77 o 
  -5  -7   6       28.36       22.05      8.39 o 
  -4  -7   6       12.27       10.15      6.56 o 
  -3  -7   6      359.96      363.21     24.10 o 
  -2  -7   6       47.76       46.18      3.50 o 
  -1  -7   6      629.07      640.58     41.07 o 
   0  -7   6        6.79        4.21      2.56 o 
   1  -7   6      176.16      163.94      7.17 o 
   2  -7   6      158.96      155.80      6.48 o 
   3  -7   6        3.20        0.77      4.51 o 
   4  -7   6      324.91      309.87     17.28 o 
   5  -7   6        3.93       -4.73      7.94 o 
  -6  -6   6       52.54       48.22     11.29 o 
  -5  -6   6        3.11        3.79      5.26 o 
  -4  -6   6      168.32      165.78     11.98 o 
  -3  -6   6       92.97       91.48      3.76 o 
  -2  -6   6       50.08       47.95      4.68 o 
  -1  -6   6      409.82      419.81     17.22 o 
   0  -6   6       51.09       49.29      3.48 o 
   1  -6   6      704.01      681.75     31.69 o 
   2  -6   6       16.92       17.38      2.14 o 
   3  -6   6      174.86      165.13     21.86 o 
   4  -6   6       60.51       54.64      6.68 o 
   5  -6   6        0.32       -0.78      5.78 o 
   6  -6   6       78.97       73.10     11.22 o 
  -6  -5   6       18.83       11.17      5.77 o 
  -5  -5   6        0.56        1.05      4.80 o 
  -4  -5   6      364.31      345.37     17.66 o 
  -3  -5   6       29.92       30.07      2.70 o 
  -2  -5   6      521.25      506.07     33.66 o 
  -1  -5   6        2.96        1.77      1.54 o 
   0  -5   6      597.18      580.03     29.07 o 
   1  -5   6     1526.08     1378.05     57.92 o 
   2  -5   6       16.89       18.64      1.90 o 
   3  -5   6      906.61      919.01     41.53 o 
   4  -5   6        1.29        1.24      3.51 o 
   5  -5   6      168.05      173.67     11.28 o 
   6  -5   6       42.40       40.46      6.99 o 
  -6  -4   6        4.07        2.74      5.12 o 
  -5  -4   6      103.56      103.34      7.74 o 
  -4  -4   6      141.69      127.37      9.77 o 
  -3  -4   6        2.01        4.72      3.04 o 
  -2  -4   6     1408.78     1413.37     89.33 o 
  -1  -4   6       35.72       33.42      1.84 o 
   0  -4   6     2357.18     2277.20    106.15 o 
   1  -4   6        3.27        2.94      1.55 o 
   2  -4   6       57.13       53.92      2.21 o 
   3  -4   6      699.28      680.55     42.54 o 
   4  -4   6        1.97       -0.71      3.21 o 
   5  -4   6      415.07      420.57     30.43 o 
   6  -4   6        0.58       -3.72      5.10 o 
  -6  -3   6        1.30        1.72      4.26 o 
  -5  -3   6      179.53      193.88      7.46 o 
  -4  -3   6        2.81        3.17      2.68 o 
  -3  -3   6      939.57      850.70     36.05 o 
  -2  -3   6      587.99      562.46     25.84 o 
  -1  -3   6       70.04       64.97      2.17 o 
   0  -3   6     2342.16     2303.08     79.86 o 
   1  -3   6       27.65       18.08      3.61 o 
   2  -3   6     2068.17     2083.76     66.62 o 
   3  -3   6       24.29       25.58      2.66 o 
   4  -3   6      122.02      128.03      5.75 o 
   5  -3   6      174.57      177.51      9.54 o 
   6  -3   6        1.60        0.19      4.30 o 
   7  -3   6       58.83       54.40     10.15 o 
  -6  -2   6       47.01       44.90      6.02 o 
  -5  -2   6      122.77      120.94      5.73 o 
  -4  -2   6        2.94        2.88      2.56 o 
  -3  -2   6     1399.84     1332.34     56.77 o 
  -2  -2   6      317.94      291.48     12.65 o 
  -1  -2   6     1221.18     1231.85     36.45 o 
   0  -2   6      153.93      153.50      5.01 o 
   1  -2   6      116.79      127.11      4.34 o 
   2  -2   6     1886.63     2033.96     62.17 o 
   3  -2   6      229.80      230.99      7.65 o 
   4  -2   6      766.60      794.64     30.30 o 
   5  -2   6        2.08        1.12      3.00 o 
   6  -2   6       38.80       39.24      4.95 o 
   7  -2   6       35.89       29.99      8.70 o 
  -6  -1   6      148.17      157.43      8.64 o 
  -5  -1   6        0.56       -1.03      3.10 o 
  -4  -1   6      141.94      138.39      8.24 o 
  -3  -1   6      661.99      687.99     29.40 o 
  -2  -1   6       35.32       30.60      1.64 o 
  -1  -1   6     3662.49     3688.44    121.50 o 
   0  -1   6      478.69      518.98     16.33 o 
   1  -1   6     2144.53     2169.06     71.49 o 
   2  -1   6      410.18      425.20      9.07 o 
   3  -1   6        0.88        1.82      2.19 o 
   4  -1   6      851.86      875.54     27.37 o 
   5  -1   6        2.50        1.28      2.29 o 
   6  -1   6      232.93      258.94      9.57 o 
   7  -1   6        6.30        4.27      7.33 o 
  -6   0   6      110.81      119.79      8.02 o 
  -5   0   6       15.28       10.89      3.35 o 
  -4   0   6      595.16      616.43     26.78 o 
  -3   0   6        9.28        8.03      1.69 o 
  -2   0   6      634.81      646.43     23.04 o 
  -1   0   6      919.84      972.37     26.98 o 
   0   0   6       10.97       13.67      0.83 o 
   1   0   6     5633.60     5914.29    204.64 o 
   2   0   6       32.58       32.87      1.95 o 
   3   0   6      915.86      926.04     23.77 o 
   4   0   6      105.66      105.92      2.85 o 
   5   0   6       89.73       87.04      3.39 o 
   6   0   6      155.49      165.93      9.70 o 
   7   0   6        0.74       -2.59      6.41 o 
  -6   1   6       19.86       23.38      4.31 o 
  -5   1   6       61.28       66.81      4.55 o 
  -4   1   6      447.66      465.96     12.90 o 
  -3   1   6      113.15      118.43      5.18 o 
  -2   1   6     3988.04     4010.66    126.67 o 
  -1   1   6        8.24       10.17      0.95 o 
   0   1   6     1970.42     2060.08     45.24 o 
   1   1   6     1366.76     1482.42     39.48 o 
   2   1   6       10.70       12.66      1.42 o 
   3   1   6     2515.77     2639.90     59.75 o 
   4   1   6        5.25        5.03      1.58 o 
   5   1   6      532.77      554.83     13.84 o 
   6   1   6       13.65       12.05      3.95 o 
   7   1   6       18.68       18.16      6.56 o 
  -6   2   6        4.22        6.25      4.01 o 
  -5   2   6      303.84      321.27     15.23 o 
  -4   2   6       34.28       36.27      3.23 o 
  -3   2   6      262.30      265.75      8.55 o 
  -2   2   6     2917.02     2939.31     87.39 o 
  -1   2   6      386.76      392.39      8.40 o 
   0   2   6     2832.94     2878.76     54.91 o 
   1   2   6        7.49        7.53      0.87 o 
   2   2   6     1249.87     1284.17     27.14 o 
   3   2   6      440.15      456.76      9.92 o 
   4   2   6       17.09       17.42      1.81 o 
   5   2   6      378.17      385.04     11.39 o 
   6   2   6        2.59        1.43      3.72 o 
  -6   3   6        2.99        4.41      4.25 o 
  -5   3   6      351.06      378.46     13.04 o 
  -4   3   6       40.89       42.86      3.50 o 
  -3   3   6      791.39      814.62     29.55 o 
  -2   3   6        1.34        1.45      1.45 o 
  -1   3   6      190.07      207.73      4.07 o 
   0   3   6     2201.79     2332.59     38.97 o 
   1   3   6       14.08       18.13      1.17 o 
   2   3   6     2652.59     2769.60     70.80 o 
   3   3   6       27.32       26.24      1.92 o 
   4   3   6      389.68      387.27     10.45 o 
   5   3   6       81.79       77.04      3.54 o 
   6   3   6       30.98       24.54      3.50 o 
   7   3   6       75.12       64.71     11.10 o 
  -6   4   6      105.05      119.58      7.18 o 
  -5   4   6       71.75       75.32      5.35 o 
  -4   4   6        1.38        4.01      2.86 o 
  -3   4   6      846.61      787.21     33.01 o 
  -2   4   6      151.99      134.25      6.23 o 
  -1   4   6     2517.49     2526.92     68.91 o 
   0   4   6       28.45       28.76      1.34 o 
   1   4   6      201.95      209.82      4.61 o 
   2   4   6      938.40      925.18     23.36 o 
   3   4   6       13.20       15.92      2.14 o 
   4   4   6      955.81      957.06     26.96 o 
   5   4   6        2.99        1.79      2.23 o 
   6   4   6      213.81      216.03      8.36 o 
   7   4   6       12.55       15.03      7.02 o 
  -6   5   6      120.16      117.68      8.87 o 
  -5   5   6       10.18        9.23      4.21 o 
  -4   5   6      197.92      209.53     10.83 o 
  -3   5   6      197.92      191.79     10.78 o 
  -2   5   6       39.83       40.27      1.95 o 
  -1   5   6     2453.17     2405.69     66.93 o 
   0   5   6       36.16       40.47      2.18 o 
   1   5   6     2521.48     2613.03     70.12 o 
   2   5   6      101.59      107.53      2.69 o 
   3   5   6      471.47      465.02     20.10 o 
   4   5   6      358.89      345.60     14.47 o 
   5   5   6        2.68        3.31      3.07 o 
   6   5   6      233.30      242.83     14.61 o 
   7   5   6        0.60        0.38      7.17 o 
  -5   6   6        2.70        1.49      5.11 o 
  -4   6   6      421.73      411.79     11.14 o 
  -3   6   6       20.16       20.60      2.94 o 
  -2   6   6      723.14      665.35     23.42 o 
  -1   6   6      272.83      247.28      8.63 o 
   0   6   6      106.87      110.61      4.81 o 
   1   6   6      969.15     1040.15     38.67 o 
   2   6   6        5.88        5.54      1.36 o 
   3   6   6     1318.20     1309.14     53.38 o 
   4   6   6        1.48        3.18      3.07 o 
   5   6   6      130.90      122.84      9.44 o 
   6   6   6       48.03       47.38      5.42 o 
   7   6   6        2.52        3.51      7.86 o 
  -5   7   6       65.87       68.09      7.34 o 
  -4   7   6      190.96      186.80      8.30 o 
  -3   7   6        7.40        3.87      2.88 o 
  -2   7   6     1120.06     1085.22     45.77 o 
  -1   7   6       51.39       49.11      3.39 o 
   0   7   6      955.48      992.38     40.46 o 
   1   7   6       19.33       21.21      3.16 o 
   2   7   6      205.99      200.88      6.93 o 
   3   7   6      548.45      555.97     18.97 o 
   4   7   6       51.43       50.05      3.95 o 
   5   7   6      312.93      312.45     15.40 o 
   6   7   6        0.57       -3.27      3.99 o 
  -5   8   6      137.01      130.25      9.41 o 
  -4   8   6        3.26        3.08      4.51 o 
  -3   8   6       41.20       40.01      3.99 o 
  -2   8   6       81.50       76.49      4.58 o 
  -1   8   6        1.50        1.96      2.41 o 
   0   8   6     1184.61     1173.80     36.94 o 
   1   8   6       48.62       48.96      4.21 o 
   2   8   6      558.42      565.66     18.54 o 
   3   8   6        6.14        6.13      3.44 o 
   4   8   6       33.99       35.47      4.94 o 
   5   8   6      146.70      143.12     15.72 o 
   6   8   6        0.80       -0.05      5.61 o 
  -4   9   6        3.12        2.82      4.96 o 
  -3   9   6      172.44      154.52     14.06 o 
  -2   9   6        2.09        2.57      2.28 o 
  -1   9   6      442.48      443.64     27.18 o 
   0   9   6       83.62       75.66      5.20 o 
   1   9   6        1.86        1.85      3.35 o 
   2   9   6      519.24      528.69     18.48 o 
   3   9   6        2.99        3.95      3.76 o 
   4   9   6      414.26      400.36     59.29 o 
   5   9   6        7.72        4.71      6.69 o 
   6   9   6       26.28       24.87      9.31 o 
  -4  10   6       40.38       33.90      6.99 o 
  -3  10   6      162.41      159.81      9.36 o 
  -2  10   6        2.51        2.79      2.43 o 
  -1  10   6      576.55      592.36     32.49 o 
   0  10   6       18.74       21.08      5.83 o 
   1  10   6      381.86      390.78     19.88 o 
   2  10   6       68.65       71.70      4.23 o 
   3  10   6       19.97       17.88      4.56 o 
   4  10   6      245.12      246.56     39.52 o 
   5  10   6        9.06        3.21      6.83 o 
  -3  11   6        3.71        7.14      4.48 o 
  -2  11   6       38.01       39.01      5.62 o 
  -1  11   6      179.58      191.67     10.97 o 
   0  11   6        6.62        5.46      4.98 o 
   1  11   6      495.44      507.84     27.42 o 
   2  11   6        1.94        2.38      3.49 o 
   3  11   6      179.33      188.16     22.03 o 
   4  11   6       37.06       41.65      9.19 o 
   5  11   6        1.24       11.75      8.93 o 
  -3  12   6        1.59       -2.61      6.25 o 
  -2  12   6      127.27      139.25     11.11 o 
  -1  12   6        2.68        4.28      4.79 o 
   0  12   6       72.28       81.98      7.22 o 
   1  12   6       47.77       55.48      6.63 o 
   2  12   6        4.30        2.89      3.59 o 
   3  12   6      128.12      125.71      9.22 o 
   4  12   6        1.98        3.07      7.46 o 
  -2  13   6       51.77       46.14     10.02 o 
  -1  13   6        3.79        0.38      5.75 o 
   0  13   6      264.24      283.43     16.70 o 
   1  13   6        0.52       -1.48      6.65 o 
   2  13   6       29.95       33.62      8.22 o 
   3  13   6       39.37       33.07      6.84 o 
  -1  14   6        5.90        5.26      6.23 o 
   0  14   6       63.86       66.30      7.86 o 
   1  14   6        4.83        7.83      7.25 o 
   2  14   6       82.79       81.03     15.18 o 
  -1 -13   7       31.32       41.28     13.28 o 
   0 -13   7        1.04       -5.11      7.85 o 
   1 -13   7       30.13       31.00      8.48 o 
  -2 -12   7        9.77        7.12      7.49 o 
  -1 -12   7       29.04       40.17      7.68 o 
   0 -12   7        1.59       -5.60      7.21 o 
   1 -12   7      135.19      174.12     19.99 o 
   2 -12   7        0.26        7.02     11.90 o 
  -3 -11   7        0.52        2.82      8.93 o 
  -2 -11   7       60.97       60.74      8.80 o 
  -1 -11   7        7.10        5.23      5.07 o 
   0 -11   7       31.15       38.91      8.06 o 
   1 -11   7       37.50       43.29      8.27 o 
   2 -11   7       14.52        9.16     11.83 o 
  -4 -10   7        1.17       -2.90      8.32 o 
  -3 -10   7       20.14       19.79      4.29 o 
  -2 -10   7      128.24      135.30     43.45 o 
  -1 -10   7        6.99        6.73      4.00 o 
   0 -10   7      144.98      166.68     10.95 o 
   1 -10   7        0.37       -2.45      6.17 o 
   2 -10   7       58.50       51.93      4.54 o 
   3 -10   7       54.97       60.66     11.98 o 
   4 -10   7        0.30        1.98      9.69 o 
  -4  -9   7        2.97        2.82      8.47 o 
  -3  -9   7      125.38      129.92      9.83 o 
  -2  -9   7        1.44       -2.11      5.30 o 
  -1  -9   7       11.36       14.80      3.69 o 
   0  -9   7      198.02      210.41     10.83 o 
   1  -9   7       10.81       11.97      3.92 o 
   2  -9   7      251.58      240.18     12.17 o 
   3  -9   7        0.29       -0.03      5.74 o 
   4  -9   7       20.39       20.22      9.92 o 
  -5  -8   7       30.75       23.04      9.00 o 
  -4  -8   7        0.59       -3.20      7.02 o 
  -3  -8   7      251.36      259.40     14.61 o 
  -2  -8   7        2.24       -1.52      4.40 o 
  -1  -8   7      385.63      416.27     26.24 o 
   0  -8   7      129.55      134.63      8.19 o 
   1  -8   7       48.34       46.75      4.99 o 
   2  -8   7      299.41      303.90     12.50 o 
   3  -8   7        4.24        0.49      6.87 o 
   4  -8   7      110.30      108.58     13.35 o 
   5  -8   7       10.46        6.49      9.46 o 
  -5  -7   7        0.36       -5.72      7.33 o 
  -4  -7   7       63.41       56.77      9.31 o 
  -3  -7   7       66.69       63.22      4.45 o 
  -2  -7   7        2.95        2.72      3.28 o 
  -1  -7   7      509.80      518.48     28.36 o 
   0  -7   7       50.12       45.43      4.43 o 
   1  -7   7      566.25      525.63     22.03 o 
   2  -7   7       48.54       48.19      4.17 o 
   3  -7   7       27.11       31.75      5.98 o 
   4  -7   7      118.67      115.03     10.03 o 
   5  -7   7        2.54        3.13      8.47 o 
  -5  -6   7        1.51       -2.11      7.21 o 
  -4  -6   7      327.15      281.33     14.65 o 
  -3  -6   7        2.91        1.79      2.49 o 
  -2  -6   7      394.10      395.91     38.82 o 
  -1  -6   7      358.08      357.56     18.10 o 
   0  -6   7       18.08       15.65      2.77 o 
   1  -6   7      779.86      764.92     31.58 o 
   2  -6   7       49.21       46.57      2.75 o 
   3  -6   7      285.96      272.34     10.87 o 
   4  -6   7       18.22       17.76      5.94 o 
   5  -6   7       22.79       22.25      7.02 o 
   6  -6   7       33.71       28.00      9.84 o 
  -6  -5   7        1.83       -0.39      5.72 o 
  -5  -5   7        5.02        3.15      5.18 o 
  -4  -5   7      105.11      101.07      9.35 o 
  -3  -5   7       35.89       37.55      2.62 o 
  -2  -5   7      964.23      956.56     76.93 o 
  -1  -5   7       25.70       29.81      2.33 o 
   0  -5   7      122.93      113.99      5.94 o 
   1  -5   7      221.79      213.57      8.73 o 
   2  -5   7       29.91       28.39      2.20 o 
   3  -5   7      442.88      404.59     37.39 o 
   4  -5   7       12.94       11.18      4.20 o 
   5  -5   7      105.67      114.47     11.40 o 
   6  -5   7        6.18        3.60      6.14 o 
  -6  -4   7        3.52       -2.85      5.58 o 
  -5  -4   7      243.99      254.64     23.77 o 
  -4  -4   7        6.14       -0.59      4.03 o 
  -3  -4   7      107.35      106.33      4.77 o 
  -2  -4   7      421.60      410.57     23.94 o 
  -1  -4   7       76.14       78.63      2.81 o 
   0  -4   7     1709.28     1699.28     81.62 o 
   1  -4   7       17.10       12.19      1.98 o 
   2  -4   7      973.66      950.30     45.98 o 
   3  -4   7       91.11       87.14      5.53 o 
   4  -4   7       34.54       33.04      4.36 o 
   5  -4   7      222.70      214.51      8.44 o 
   6  -4   7        3.90        0.69      5.42 o 
  -6  -3   7        3.20       -1.98      5.07 o 
  -5  -3   7      312.70      322.50     21.67 o 
  -4  -3   7       70.44       71.93      4.88 o 
  -3  -3   7      640.30      611.22     30.58 o 
  -2  -3   7       43.18       36.78      2.43 o 
  -1  -3   7      701.23      695.51     22.90 o 
   0  -3   7     1276.18     1270.23     52.78 o 
   1  -3   7       85.83       80.83      5.58 o 
   2  -3   7     1405.05     1402.43     48.35 o 
   3  -3   7       17.98       15.95      3.08 o 
   4  -3   7      398.33      394.81     14.21 o 
   5  -3   7       47.68       42.07      4.98 o 
   6  -3   7       22.11       16.47      5.57 o 
  -6  -2   7       89.47      103.27      9.74 o 
  -5  -2   7       62.50       68.46      4.93 o 
  -4  -2   7        4.84        2.17      2.83 o 
  -3  -2   7      916.19      875.45     36.22 o 
  -2  -2   7        9.09        7.03      1.47 o 
  -1  -2   7     2275.67     2282.74     72.04 o 
   0  -2   7       32.79       35.90      1.53 o 
   1  -2   7      668.62      640.71     28.44 o 
   2  -2   7      930.30      981.08     28.82 o 
   3  -2   7       37.92       42.09      2.95 o 
   4  -2   7      558.57      576.83     19.85 o 
   5  -2   7       10.85       10.73      3.81 o 
   6  -2   7      112.65      112.88      7.33 o 
   7  -2   7        4.61       -3.43      8.32 o 
  -6  -1   7      135.25      143.49      8.94 o 
  -5  -1   7        4.07        2.93      3.50 o 
  -4  -1   7      444.38      447.36     23.52 o 
  -3  -1   7       22.39       24.22      2.54 o 
  -2  -1   7       27.89       24.35      1.74 o 
  -1  -1   7     1133.58     1185.12     36.98 o 
   0  -1   7      220.58      213.48      6.67 o 
   1  -1   7     1796.64     1791.05     59.58 o 
   2  -1   7       59.44       58.38      2.04 o 
   3  -1   7      696.75      709.43     17.59 o 
   4  -1   7      105.98      102.14      4.13 o 
   5  -1   7        0.77        1.57      3.02 o 
   6  -1   7      201.31      203.47     10.25 o 
   7  -1   7        0.76       -5.57      7.71 o 
  -6   0   7       41.44       39.85      5.04 o 
  -5   0   7        2.52        1.22      3.36 o 
  -4   0   7      682.17      701.93     27.21 o 
  -3   0   7       70.41       76.99      3.86 o 
  -2   0   7     1547.19     1564.36     59.31 o 
  -1   0   7      250.02      264.74      7.07 o 
   0   0   7      228.81      223.81      6.88 o 
   1   0   7     1631.66     1683.88     48.59 o 
   2   0   7       51.47       49.70      1.81 o 
   3   0   7     1878.99     1849.91     41.66 o 
   4   0   7       38.19       40.09      2.53 o 
   5   0   7      186.40      190.52      6.60 o 
   6   0   7       84.49       80.98      5.53 o 
   7   0   7        4.54        2.90      7.48 o 
  -6   1   7        0.79       -1.04      4.08 o 
  -5   1   7       97.45       98.74      5.76 o 
  -4   1   7      174.14      184.56      6.01 o 
  -3   1   7       22.18       27.22      2.64 o 
  -2   1   7      776.69      796.79     29.58 o 
  -1   1   7      119.36      125.84      3.27 o 
   0   1   7     2905.22     2968.86     70.82 o 
   1   1   7      144.26      153.81      4.87 o 
   2   1   7      549.29      562.85     11.62 o 
   3   1   7      916.10      951.69     22.39 o 
   4   1   7        3.46        3.16      1.85 o 
   5   1   7      581.51      589.28     11.23 o 
   6   1   7        1.93        2.15      3.46 o 
   7   1   7       55.54       54.94      8.62 o 
  -6   2   7        1.25        0.80      4.30 o 
  -5   2   7      386.77      416.59     17.51 o 
  -4   2   7        2.91        2.34      2.72 o 
  -3   2   7      671.38      680.57     33.42 o 
  -2   2   7      400.90      405.66     11.50 o 
  -1   2   7      690.15      689.98     18.15 o 
   0   2   7     3581.28     3702.90     79.39 o 
   1   2   7      445.04      467.40     11.33 o 
   2   2   7     2416.94     2486.29     50.00 o 
   3   2   7       21.65       21.05      1.94 o 
   4   2   7      373.63      374.01      9.75 o 
   5   2   7      248.07      243.69      8.39 o 
   6   2   7        2.19        3.36      3.48 o 
   7   2   7      111.68      109.57     10.61 o 
  -6   3   7       10.93       13.07      4.69 o 
  -5   3   7      103.46      113.98      6.40 o 
  -4   3   7        9.92       12.68      3.12 o 
  -3   3   7     1245.42     1185.14     42.23 o 
  -2   3   7       47.22       49.11      2.53 o 
  -1   3   7     1351.28     1369.21     34.82 o 
   0   3   7      196.27      202.28      3.79 o 
   1   3   7       12.88       13.82      1.23 o 
   2   3   7     2282.97     2351.35     47.33 o 
   3   3   7       92.76       95.66      3.89 o 
   4   3   7      839.09      871.14     20.88 o 
   5   3   7        2.82       -0.63      2.32 o 
   6   3   7       28.79       34.22      4.11 o 
   7   3   7       58.56       57.76      8.62 o 
  -6   4   7       78.38       84.17      6.47 o 
  -5   4   7       15.73       15.17      4.35 o 
  -4   4   7      245.18      254.09     10.53 o 
  -3   4   7      302.88      286.75     12.48 o 
  -2   4   7       77.01       73.02      3.78 o 
  -1   4   7     1635.34     1677.98     44.53 o 
   0   4   7       54.16       54.31      2.15 o 
   1   4   7     1778.26     1835.47     46.11 o 
   2   4   7      100.06      100.75      3.29 o 
   3   4   7       44.61       44.72      2.55 o 
   4   4   7      646.01      641.06     15.11 o 
   5   4   7       12.36       15.67      3.31 o 
   6   4   7      183.87      180.32      7.36 o 
   7   4   7        6.44        3.74      7.33 o 
  -5   5   7        9.80        9.77      5.13 o 
  -4   5   7      389.82      410.99     15.02 o 
  -3   5   7       34.59       32.92      3.08 o 
  -2   5   7      406.36      368.18     10.05 o 
  -1   5   7      414.73      452.54     15.75 o 
   0   5   7       11.95       14.20      1.62 o 
   1   5   7     1956.84     2001.12     58.59 o 
   2   5   7      322.52      318.39      7.47 o 
   3   5   7      883.36      890.11     36.97 o 
   4   5   7       56.09       56.16      3.89 o 
   5   5   7       42.23       42.32      4.12 o 
   6   5   7      149.38      151.76      8.72 o 
   7   5   7        0.98        3.66      7.63 o 
  -5   6   7       11.98        9.20      5.64 o 
  -4   6   7      272.29      267.93     13.57 o 
  -3   6   7       25.77       25.27      3.16 o 
  -2   6   7     1174.59     1099.43     33.46 o 
  -1   6   7       10.31        9.34      2.17 o 
   0   6   7     1102.54     1061.40     37.80 o 
   1   6   7     1032.92     1098.24     21.56 o 
   2   6   7        5.43        7.10      1.80 o 
   3   6   7     1306.79     1296.49     46.24 o 
   4   6   7        3.13        3.17      3.40 o 
   5   6   7      270.44      254.82     11.34 o 
   6   6   7       15.68       16.04      4.99 o 
  -5   7   7      111.97      114.11      8.73 o 
  -4   7   7       11.53       11.12      4.66 o 
  -3   7   7       88.83       87.40      4.87 o 
  -2   7   7      497.54      468.41     19.10 o 
  -1   7   7       34.18       37.27      3.07 o 
   0   7   7     1328.28     1342.16     46.93 o 
   1   7   7       34.62       34.16      3.64 o 
   2   7   7      310.43      315.39     11.02 o 
   3   7   7      245.76      236.58     15.62 o 
   4   7   7       23.59       18.47      4.15 o 
   5   7   7      209.08      205.49     13.07 o 
   6   7   7        1.36       -0.22      4.22 o 
  -5   8   7       86.44       81.91     11.14 o 
  -4   8   7        4.49        4.53      4.80 o 
  -3   8   7      672.90      637.22     27.36 o 
  -2   8   7       21.98       20.70      2.17 o 
  -1   8   7      110.73      113.16      5.31 o 
   0   8   7      591.43      608.15     31.95 o 
   1   8   7        8.49        7.03      3.33 o 
   2   8   7      999.38     1009.27     33.47 o 
   3   8   7       22.32       26.40      4.13 o 
   4   8   7      155.46      132.82     16.25 o 
   5   8   7       24.19       18.94      5.30 o 
   6   8   7        4.44        3.43      6.02 o 
  -4   9   7        0.51        1.42      5.01 o 
  -3   9   7      211.42      202.79      9.65 o 
  -2   9   7      171.71      158.18      7.57 o 
  -1   9   7      301.90      286.26     13.73 o 
   0   9   7       15.74       17.12      4.37 o 
   1   9   7      105.83      102.94      6.45 o 
   2   9   7      277.20      274.72      8.82 o 
   3   9   7       25.33       22.57      4.48 o 
   4   9   7      274.14      254.64     23.77 o 
   5   9   7        2.65       -0.66      6.67 o 
   6   9   7       49.64       28.77     10.07 o 
  -4  10   7       58.30       55.10      6.92 o 
  -3  10   7       40.55       39.17      4.65 o 
  -2  10   7       28.79       21.80      3.32 o 
  -1  10   7      413.47      416.08     22.06 o 
   0  10   7        7.23        7.52      4.65 o 
   1  10   7      359.03      374.30     24.99 o 
   2  10   7        3.40        6.06      2.95 o 
   3  10   7       82.66       77.14      6.15 o 
   4  10   7      101.70      100.79     18.35 o 
   5  10   7       13.07        8.30      7.61 o 
  -3  11   7        2.88        4.17      5.26 o 
  -2  11   7      174.11      181.85      8.90 o 
  -1  11   7       21.05       19.68      4.99 o 
   0  11   7       19.76       16.54      5.44 o 
   1  11   7      326.59      340.98     17.25 o 
   2  11   7        1.88        0.93      3.60 o 
   3  11   7      241.56      245.21     20.51 o 
   4  11   7        1.41       -0.19      7.07 o 
  -3  12   7        1.29        1.41      6.44 o 
  -2  12   7      191.01      206.18     13.94 o 
  -1  12   7        1.80        1.69      4.82 o 
   0  12   7      124.43      122.89     15.42 o 
   1  12   7       44.00       46.65      6.77 o 
   2  12   7       31.36       30.11      6.60 o 
   3  12   7      106.13      100.11     12.45 o 
   4  12   7        0.77        2.90      9.23 o 
  -2  13   7       33.38       34.23      9.70 o 
  -1  13   7        0.34       -3.03      5.74 o 
   0  13   7       65.37       66.65      7.83 o 
   1  13   7        1.19        0.94      6.76 o 
   2  13   7       82.77       91.33     14.80 o 
   3  13   7        0.03        4.12      9.46 o 
   0  14   7       23.65       20.54      6.90 o 
   1  14   7        9.37       12.38      6.32 o 
   2  14   7       68.35       77.14     14.96 o 
  -2 -12   8       27.63       18.39     13.81 o 
  -1 -12   8       15.98       12.90     12.21 o 
   0 -12   8        1.40        3.44      7.80 o 
   1 -12   8       43.03       53.17      8.90 o 
   2 -12   8       10.53        5.80     11.90 o 
  -3 -11   8        0.37        0.15      9.08 o 
  -2 -11   8       89.16       93.86      9.77 o 
  -1 -11   8        2.10       -1.53      6.65 o 
   0 -11   8       41.69       56.14      8.60 o 
   1 -11   8       20.97       22.18      7.71 o 
   2 -11   8        9.45        4.65     11.45 o 
   3 -11   8       23.92       23.32      8.58 o 
  -3 -10   8        1.86        1.77      3.90 o 
  -2 -10   8       72.17       69.83      8.59 o 
  -1 -10   8       10.58       11.17      4.27 o 
   0 -10   8      173.06      196.95     11.61 o 
   1 -10   8        0.72       -2.22      6.41 o 
   2 -10   8       36.23       42.22      5.78 o 
   3 -10   8        7.42        2.98      8.77 o 
  -4  -9   8        3.47        6.49      9.08 o 
  -3  -9   8       61.92       61.68      4.87 o 
  -2  -9   8        4.66        6.65      6.01 o 
  -1  -9   8       52.41       52.77      4.76 o 
   0  -9   8        6.15        4.21      6.04 o 
   1  -9   8        2.06        3.67      4.62 o 
   2  -9   8      120.26      124.45      5.61 o 
   3  -9   8        2.39        1.49      5.98 o 
   4  -9   8       56.83       45.63     11.52 o 
  -4  -8   8       11.58       11.22      8.24 o 
  -3  -8   8      115.45      115.73      5.75 o 
  -2  -8   8       10.75       14.42      7.40 o 
  -1  -8   8      285.82      290.79     15.76 o 
   0  -8   8        3.12        0.05      5.37 o 
   1  -8   8      144.43      146.10     12.92 o 
   2  -8   8       64.42       64.34      4.16 o 
   3  -8   8        8.41        9.97      6.22 o 
   4  -8   8      103.21       89.05     10.22 o 
   5  -8   8        1.41        5.95      9.92 o 
  -5  -7   8        0.75        6.03      8.32 o 
  -4  -7   8       88.38       71.19     10.61 o 
  -3  -7   8        9.34       10.12      3.36 o 
  -2  -7   8       24.06       21.29      5.00 o 
  -1  -7   8      376.56      389.85     21.47 o 
   0  -7   8        5.59        1.70      3.41 o 
   1  -7   8      440.00      448.41     19.66 o 
   2  -7   8        2.04       -0.34      2.38 o 
   3  -7   8      165.97      159.27      9.85 o 
   4  -7   8       30.61       33.45      7.03 o 
   5  -7   8        1.25        8.32      8.77 o 
  -5  -6   8       11.67        5.95      7.78 o 
  -4  -6   8      190.42      161.91     13.05 o 
  -3  -6   8        2.57        0.08      2.76 o 
  -2  -6   8      325.00      314.33     26.99 o 
  -1  -6   8        6.05        5.44      2.75 o 
   0  -6   8      249.14      232.19     11.49 o 
   1  -6   8      239.71      224.76      8.49 o 
   2  -6   8        1.60        2.16      2.20 o 
   3  -6   8      424.35      400.84     17.28 o 
   4  -6   8        1.37       -3.02      5.18 o 
   5  -6   8       88.80       85.99     11.67 o 
  -5  -5   8       81.78       90.95     10.76 o 
  -4  -5   8       47.79       44.94      8.16 o 
  -3  -5   8        4.34        4.34      2.61 o 
  -2  -5   8      501.73      493.30     46.31 o 
  -1  -5   8        8.73        6.94      2.22 o 
   0  -5   8     1242.26     1210.98     65.58 o 
   1  -5   8       59.11       55.49      3.63 o 
   2  -5   8       52.15       51.49      3.69 o 
   3  -5   8      193.89      181.75     11.56 o 
   4  -5   8        5.70        8.56      5.18 o 
   5  -5   8      151.34      136.19     10.03 o 
   6  -5   8        3.01       -0.46      8.70 o 
  -6  -4   8        1.85       -2.98      9.54 o 
  -5  -4   8       87.83       91.91      7.94 o 
  -4  -4   8        8.45        7.17      4.55 o 
  -3  -4   8      239.79      232.76     13.88 o 
  -2  -4   8       49.56       49.62      4.63 o 
  -1  -4   8        9.12        7.12      1.84 o 
   0  -4   8      705.74      688.04     33.98 o 
   1  -4   8      102.12      106.49      6.77 o 
   2  -4   8     1111.39     1088.16     42.11 o 
   3  -4   8       30.89       26.16      5.07 o 
   4  -4   8      106.44      105.10      7.67 o 
   5  -4   8       75.12       69.80      6.25 o 
   6  -4   8        0.26       -1.58      5.71 o 
  -6  -3   8       13.86       15.30      6.16 o 
  -5  -3   8       48.62       44.85      6.30 o 
  -4  -3   8       32.67       29.68      4.05 o 
  -3  -3   8      665.92      627.88     23.37 o 
  -2  -3   8      172.79      144.85      6.18 o 
  -1  -3   8      778.78      785.40     29.51 o 
   0  -3   8       70.73       71.73      3.97 o 
   1  -3   8      195.20      184.53     11.53 o 
   2  -3   8      739.91      741.51     27.49 o 
   3  -3   8       46.31       44.39      4.05 o 
   4  -3   8      516.05      490.26     18.37 o 
   5  -3   8        3.03       -3.52      4.13 o 
   6  -3   8       56.93       57.21      7.14 o 
  -6  -2   8       90.43      101.74      9.69 o 
  -5  -2   8        1.78       -0.46      3.77 o 
  -4  -2   8      185.47      184.55      9.13 o 
  -3  -2   8      156.06      142.93      6.01 o 
  -2  -2   8        4.84        2.38      1.68 o 
  -1  -2   8     2788.11     2724.86    103.78 o 
   0  -2   8       11.95       12.89      1.60 o 
   1  -2   8     2072.31     2070.91     92.80 o 
   2  -2   8       41.02       40.03      2.11 o 
   3  -2   8       73.44       66.71      4.83 o 
   4  -2   8      586.76      547.19     16.68 o 
   5  -2   8        3.12        3.89      3.91 o 
   6  -2   8      139.94      143.68      9.09 o 
  -6  -1   8       87.04       90.09      8.00 o 
  -5  -1   8        3.44        7.13      3.85 o 
  -4  -1   8      546.12      549.11     22.40 o 
  -3  -1   8        2.71        4.27      2.32 o 
  -2  -1   8      543.17      551.30     25.45 o 
  -1  -1   8      367.59      366.50     11.36 o 
   0  -1   8       12.13       11.76      1.42 o 
   1  -1   8     2248.74     2259.84     75.32 o 
   2  -1   8      103.41      110.11      3.18 o 
   3  -1   8      775.40      796.58     23.63 o 
   4  -1   8       82.62       79.02      4.16 o 
   5  -1   8       35.13       30.04      4.41 o 
   6  -1   8       66.21       60.43      5.83 o 
   7  -1   8        0.42        3.97      8.47 o 
  -6   0   8        0.88       -0.42      4.33 o 
  -5   0   8       38.73       42.60      4.73 o 
  -4   0   8      253.96      250.98     12.90 o 
  -3   0   8        9.34        6.98      1.68 o 
  -2   0   8     1589.67     1571.02     59.56 o 
  -1   0   8      119.01      119.95      4.40 o 
   0   0   8     1322.18     1321.07     37.78 o 
   1   0   8      254.12      259.05      6.25 o 
   2   0   8        9.06       10.17      1.35 o 
   3   0   8      916.90      923.80     23.11 o 
   4   0   8       12.39       16.47      2.65 o 
   5   0   8      283.82      292.62      8.10 o 
   6   0   8        1.91        3.10      3.91 o 
   7   0   8       25.43       24.80      8.93 o 
  -6   1   8        9.70       10.70      4.55 o 
  -5   1   8      186.57      195.94     10.04 o 
  -4   1   8        5.40        9.25      3.06 o 
  -3   1   8      172.85      163.85      6.63 o 
  -2   1   8      837.53      860.03     32.16 o 
  -1   1   8      396.33      387.16     13.02 o 
   0   1   8     2664.97     2654.50     68.87 o 
   1   1   8       49.20       50.05      1.95 o 
   2   1   8     1082.53     1125.16     17.43 o 
   3   1   8      210.49      202.22      4.20 o 
   4   1   8        5.73        2.31      2.09 o 
   5   1   8      314.00      316.29      6.80 o 
   6   1   8        1.93        0.64      3.77 o 
   7   1   8       83.04       76.99      9.92 o 
  -6   2   8        2.55        4.95      4.57 o 
  -5   2   8      214.81      224.05     11.52 o 
  -4   2   8       19.56       21.32      3.41 o 
  -3   2   8      928.17      870.67     32.42 o 
  -2   2   8        5.01        4.90      1.79 o 
  -1   2   8      101.92      100.67      3.17 o 
   0   2   8     1590.59     1618.05     40.62 o 
   1   2   8       26.75       29.93      1.52 o 
   2   2   8     1875.10     1939.50     32.28 o 
   3   2   8       17.19       21.57      2.64 o 
   4   2   8      520.97      518.31      7.35 o 
   5   2   8      122.66      116.32      5.07 o 
   6   2   8       37.18       37.14      4.45 o 
   7   2   8       57.08       51.05      9.31 o 
  -6   3   8      107.91      120.52      9.40 o 
  -5   3   8       21.31       21.85      4.54 o 
  -4   3   8       11.34        9.05      3.26 o 
  -3   3   8      746.27      710.48     29.15 o 
  -2   3   8       12.88       12.53      1.61 o 
  -1   3   8     2765.73     2793.67     74.95 o 
   0   3   8       35.57       36.47      1.71 o 
   1   3   8      693.24      708.50     16.46 o 
   2   3   8      398.05      403.53      7.66 o 
   3   3   8        2.29        3.09      1.96 o 
   4   3   8      716.37      717.01     16.81 o 
   5   3   8        2.77        3.45      2.94 o 
   6   3   8      140.24      136.44      7.13 o 
   7   3   8        2.05       -2.59      7.55 o 
  -5   4   8       26.65       31.48      5.96 o 
  -4   4   8      249.00      257.76      7.62 o 
  -3   4   8      115.15      109.82      4.47 o 
  -2   4   8       79.23       71.16      3.03 o 
  -1   4   8     1172.00     1176.12     34.66 o 
   0   4   8      272.54      261.50      7.50 o 
   1   4   8     2271.11     2330.43     71.68 o 
   2   4   8       15.09       15.99      1.78 o 
   3   4   8      452.58      450.99      8.44 o 
   4   4   8      182.82      182.90      5.56 o 
   5   4   8        1.98        1.92      3.30 o 
   6   4   8      152.08      163.60      7.86 o 
   7   4   8        2.35        5.34      8.01 o 
  -5   5   8        0.76       -3.18      4.99 o 
  -4   5   8      419.25      415.44     11.63 o 
  -3   5   8       10.56        8.85      2.71 o 
  -2   5   8      549.83      484.26     13.51 o 
  -1   5   8       20.52       16.79      1.89 o 
   0   5   8       28.71       44.05      3.55 o 
   1   5   8      812.75      850.03     26.97 o 
   2   5   8       31.41       32.45      2.24 o 
   3   5   8      640.46      642.75     20.08 o 
   4   5   8       14.07       14.43      3.26 o 
   5   5   8      158.73      154.28      6.53 o 
   6   5   8       39.72       43.16      5.53 o 
  -5   6   8       43.35       34.15      6.74 o 
  -4   6   8       24.77       25.92      5.07 o 
  -3   6   8        1.77        1.22      2.78 o 
  -2   6   8      781.68      726.95     20.93 o 
  -1   6   8       39.76       43.24      2.99 o 
   0   6   8     1095.20     1118.53     25.42 o 
   1   6   8       31.35       31.27      2.69 o 
   2   6   8      395.45      392.12     18.81 o 
   3   6   8      312.14      306.37     14.94 o 
   4   6   8        6.69        7.79      3.75 o 
   5   6   8      371.25      369.76     13.74 o 
   6   6   8        0.79        0.84      4.85 o 
  -5   7   8      166.07      175.28     10.60 o 
  -4   7   8        2.26        0.49      4.44 o 
  -3   7   8      155.96      153.22      7.78 o 
  -2   7   8      120.61      113.77      4.66 o 
  -1   7   8        2.42        1.53      2.45 o 
   0   7   8      971.07      959.29     34.80 o 
   1   7   8       30.37       34.37      3.39 o 
   2   7   8     1057.14     1024.08     44.24 o 
   3   7   8        3.12        2.38      3.34 o 
   4   7   8      126.38      117.51     10.57 o 
   5   7   8      179.45      170.66      9.43 o 
   6   7   8        0.63        6.34      5.82 o 
  -4   8   8        1.98        0.22      4.85 o 
  -3   8   8      287.96      275.88     13.52 o 
  -2   8   8       27.58       27.74      2.50 o 
  -1   8   8      620.48      617.95     25.07 o 
   0   8   8       95.68       90.04      5.25 o 
   1   8   8       17.86       20.81      4.05 o 
   2   8   8      532.86      556.51     22.64 o 
   3   8   8        5.48        3.68      3.75 o 
   4   8   8      330.99      289.24     21.82 o 
   5   8   8        1.91        1.45      6.09 o 
   6   8   8       28.59       27.93      9.31 o 
  -4   9   8       37.50       40.04      6.24 o 
  -3   9   8       93.06       94.87      7.03 o 
  -2   9   8        8.95        6.62      2.91 o 
  -1   9   8      414.80      417.62     25.26 o 
   0   9   8       83.31       86.61      6.44 o 
   1   9   8      503.98      512.87     32.47 o 
   2   9   8       45.84       47.53      3.65 o 
   3   9   8       42.73       32.52      5.05 o 
   4   9   8      130.78      119.12     20.87 o 
   5   9   8       12.75        8.95      7.02 o 
  -4  10   8      110.43      104.69     17.47 o 
  -3  10   8        2.62        3.18      3.97 o 
  -2  10   8       37.40       37.69      5.65 o 
  -1  10   8       71.79       68.23      4.62 o 
   0  10   8        5.34        5.73      4.81 o 
   1  10   8      458.63      453.45     18.92 o 
   2  10   8       27.04       24.36      3.35 o 
   3  10   8      213.76      214.08     20.19 o 
   4  10   8       10.63        7.02      6.98 o 
   5  10   8        9.29        1.75      8.16 o 
  -3  11   8        3.44        7.86      5.39 o 
  -2  11   8      191.99      191.81     14.90 o 
  -1  11   8        8.67       10.34      4.01 o 
   0  11   8      142.39      148.67     12.82 o 
   1  11   8       50.72       53.02      6.48 o 
   2  11   8        0.88        0.77      3.74 o 
   3  11   8      201.70      195.30     13.06 o 
   4  11   8        1.58        4.01      8.70 o 
  -2  12   8       57.98       61.65      8.34 o 
  -1  12   8        1.25        3.39      5.02 o 
   0  12   8      274.73      288.80     14.98 o 
   1  12   8        2.94        5.49      5.05 o 
   2  12   8      145.72      156.63     10.63 o 
   3  12   8       62.71       71.33     19.50 o 
   4  12   8        6.76       -0.61      9.16 o 
  -1  13   8       33.54       28.56      6.62 o 
   0  13   8       83.42       87.42      8.09 o 
   1  13   8       14.41       18.65      6.24 o 
   2  13   8      131.04      152.67     12.79 o 
   3  13   8        0.84       -2.06      8.77 o 
   1  14   8       19.34       20.36      6.69 o 
  -1 -12   9        0.46       -5.88     12.06 o 
   0 -12   9       17.09       17.29      8.37 o 
   1 -12   9       12.58       20.52      8.08 o 
  -2 -11   9       31.25       28.29      8.05 o 
  -1 -11   9        1.09       -6.39      6.39 o 
   0 -11   9       62.17       74.37      9.42 o 
   1 -11   9        0.27       -4.44      7.04 o 
   2 -11   9       32.09       48.30     13.58 o 
  -3 -10   9       83.85       76.46     12.82 o 
  -2 -10   9        0.03       -1.13      6.39 o 
  -1 -10   9        8.45        5.34      6.58 o 
   0 -10   9       92.61      101.60     10.38 o 
   1 -10   9        0.60       -3.30      6.82 o 
   2 -10   9       94.02       92.63     14.65 o 
   3 -10   9        1.77        3.74      9.77 o 
  -4  -9   9        1.67        0.08      9.16 o 
  -3  -9   9       75.05       86.12      7.70 o 
  -2  -9   9       15.32       17.68      6.84 o 
  -1  -9   9      169.06      195.70     12.23 o 
   0  -9   9       53.11       62.00      7.90 o 
   1  -9   9       18.45       13.59      6.77 o 
   2  -9   9       72.72       71.70      4.94 o 
   3  -9   9        3.69       -0.77      6.42 o 
   4  -9   9       63.65       56.54     12.36 o 
  -4  -8   9       25.86       28.69     10.07 o 
  -3  -8   9       20.01       17.89      3.87 o 
  -2  -8   9        1.60       -1.11      5.14 o 
  -1  -8   9      116.19      116.46      6.02 o 
   0  -8   9       44.04       45.38      7.06 o 
   1  -8   9       92.45       85.05      6.39 o 
   2  -8   9        0.21       -2.42      3.03 o 
   3  -8   9       15.51       12.26      6.36 o 
   4  -8   9       54.47       48.91     11.60 o 
  -4  -7   9      130.06      116.44     13.20 o 
  -3  -7   9        2.21        1.65      3.28 o 
  -2  -7   9      182.21      189.94     33.15 o 
  -1  -7   9       35.27       39.65      4.01 o 
   0  -7   9       16.37       11.76      4.10 o 
   1  -7   9      482.43      496.32     22.88 o 
   2  -7   9        7.50        7.13      2.98 o 
   3  -7   9      175.71      176.00     19.19 o 
   4  -7   9        7.41        3.06      6.49 o 
   5  -7   9       19.06        7.86      9.31 o 
  -5  -6   9        9.81       12.06      8.62 o 
  -4  -6   9       68.31       52.27     10.15 o 
  -3  -6   9        9.20        8.76      3.27 o 
  -2  -6   9      391.77      408.95     68.71 o 
  -1  -6   9       35.64       37.55      3.68 o 
   0  -6   9      207.85      194.61     18.32 o 
   1  -6   9      164.69      158.50      7.16 o 
   2  -6   9       14.72       12.89      2.77 o 
   3  -6   9      244.99      228.35     22.43 o 
   4  -6   9        1.34       -5.68      5.68 o 
   5  -6   9       80.89       73.10     11.98 o 
  -5  -5   9      113.89      131.16     13.35 o 
  -4  -5   9       10.26        6.03      7.02 o 
  -3  -5   9      196.11      194.33      7.56 o 
  -2  -5   9      274.01      276.49     26.80 o 
  -1  -5   9        5.14        5.34      2.73 o 
   0  -5   9      757.26      749.39     40.45 o 
   1  -5   9       13.54       10.25      2.94 o 
   2  -5   9      297.40      286.40     13.24 o 
   3  -5   9        8.30       11.55      5.07 o 
   4  -5   9       26.15       27.11      6.34 o 
   5  -5   9       85.21       73.25     10.91 o 
   6  -5   9        1.53       -2.98      8.09 o 
  -5  -4   9       92.45       93.17     11.06 o 
  -4  -4   9       54.29       47.54      8.24 o 
  -3  -4   9      346.23      336.88     14.79 o 
  -2  -4   9       10.39       13.36      3.17 o 
  -1  -4   9      248.74      250.14     12.46 o 
   0  -4   9      323.73      310.94     16.79 o 
   1  -4   9        7.22        5.11      2.50 o 
   2  -4   9      460.12      464.17     18.93 o 
   3  -4   9       41.72       44.91      5.96 o 
   4  -4   9      231.44      201.97     19.53 o 
   5  -4   9        6.77        8.82      6.22 o 
   6  -4   9        9.49        4.65      8.32 o 
  -5  -3   9        6.48        3.96      5.39 o 
  -4  -3   9        0.04       -1.62      3.97 o 
  -3  -3   9      494.55      478.01     17.57 o 
  -2  -3   9        8.11        9.53      2.59 o 
  -1  -3   9      720.29      745.34     35.90 o 
   0  -3   9       73.50       77.63      4.36 o 
   1  -3   9      242.65      238.83     12.09 o 
   2  -3   9      358.57      345.68     12.86 o 
   3  -3   9       16.30       18.63      4.77 o 
   4  -3   9      331.07      325.44     17.97 o 
   5  -3   9        1.51       -2.41      4.29 o 
   6  -3   9       82.95       74.09      7.97 o 
  -5  -2   9       11.97       11.82      4.37 o 
  -4  -2   9      208.96      206.89      7.32 o 
  -3  -2   9       32.41       32.18      2.33 o 
  -2  -2   9       69.60       66.65      3.51 o 
  -1  -2   9      368.31      388.15     13.71 o 
   0  -2   9       19.36       18.89      2.18 o 
   1  -2   9     1406.52     1349.64     58.01 o 
   2  -2   9        2.83        2.14      2.01 o 
   3  -2   9      320.89      320.51      8.29 o 
   4  -2   9       25.16       20.52      4.24 o 
   5  -2   9       22.92       18.70      4.74 o 
   6  -2   9      120.25      124.17     11.48 o 
  -6  -1   9       32.61       27.45      8.25 o 
  -5  -1   9        5.80        2.12      4.02 o 
  -4  -1   9      330.07      337.27      9.19 o 
  -3  -1   9       60.21       57.44      2.67 o 
  -2  -1   9     1167.63     1135.01     54.04 o 
  -1  -1   9       89.21       84.09      2.73 o 
   0  -1   9      539.92      523.76     20.46 o 
   1  -1   9     1027.85     1004.14     34.76 o 
   2  -1   9        7.65        8.22      1.62 o 
   3  -1   9     1105.63     1095.16     34.52 o 
   4  -1   9       18.82       16.06      3.26 o 
   5  -1   9      251.78      234.35      8.91 o 
   6  -1   9       29.51       16.86      5.92 o 
  -6   0   9        1.94        0.02      5.68 o 
  -5   0   9      105.69      108.20      6.94 o 
  -4   0   9       91.72       92.88      5.72 o 
  -3   0   9        4.32        2.99      1.70 o 
  -2   0   9     1036.02     1019.05     47.21 o 
  -1   0   9       83.20       86.25      3.10 o 
   0   0   9     1030.80     1044.11     43.66 o 
   1   0   9        2.16        2.19      1.36 o 
   2   0   9      287.73      293.41      4.28 o 
   3   0   9      304.18      307.91     11.65 o 
   4   0   9       10.16        9.53      2.84 o 
   5   0   9      358.08      355.07     12.39 o 
   6   0   9        1.28        0.21      4.61 o 
  -5   1   9      189.58      199.85      8.17 o 
  -4   1   9       10.23       10.69      3.42 o 
  -3   1   9      326.40      306.96     10.20 o 
  -2   1   9      146.84      151.04      6.00 o 
  -1   1   9      322.37      318.00      9.63 o 
   0   1   9     1141.37     1125.09     39.73 o 
   1   1   9      115.10      112.83      3.71 o 
   2   1   9     1472.81     1547.46     27.50 o 
   3   1   9        7.73        5.58      2.21 o 
   4   1   9      194.36      190.16      8.70 o 
   5   1   9       81.26       81.25      4.73 o 
   6   1   9        0.43       -0.51      4.04 o 
   7   1   9       68.70       66.31     10.76 o 
  -5   2   9       51.39       57.76      5.49 o 
  -4   2   9       17.77       17.88      3.59 o 
  -3   2   9      517.81      497.91     16.57 o 
  -2   2   9      121.24      114.14      5.41 o 
  -1   2   9      905.97      897.06     28.46 o 
   0   2   9       34.87       33.09      1.85 o 
   1   2   9       48.79       46.30      2.07 o 
   2   2   9     1499.64     1562.52     33.80 o 
   3   2   9       41.59       43.67      2.71 o 
   4   2   9      699.36      686.28     12.24 o 
   5   2   9        3.75        0.97      3.12 o 
   6   2   9       78.64       76.92      5.65 o 
   7   2   9       39.89       38.38      9.92 o 
  -5   3   9        9.43        7.95      5.07 o 
  -4   3   9      191.88      192.60      9.79 o 
  -3   3   9      228.14      211.58      6.01 o 
  -2   3   9        2.11        1.83      1.64 o 
  -1   3   9     1613.54     1617.93     44.28 o 
   0   3   9       28.61       34.33      2.21 o 
   1   3   9     1758.38     1750.92     64.27 o 
   2   3   9      106.73      108.01      3.29 o 
   3   3   9       77.84       77.50      3.93 o 
   4   3   9      432.21      425.95     10.11 o 
   5   3   9        3.17        2.82      3.22 o 
   6   3   9      213.56      224.73     12.41 o 
  -5   4   9        2.39        2.12      5.19 o 
  -4   4   9      241.84      247.90      8.71 o 
  -3   4   9       69.12       71.59      4.07 o 
  -2   4   9      514.08      453.55     15.78 o 
  -1   4   9      447.06      446.77     10.59 o 
   0   4   9       72.25       68.09      3.48 o 
   1   4   9     1358.51     1409.81     31.95 o 
   2   4   9      107.90      110.67      3.98 o 
   3   4   9      980.26      991.65     20.45 o 
   4   4   9       17.61       20.90      3.48 o 
   5   4   9       46.80       43.32      4.53 o 
   6   4   9       88.53       98.54      7.02 o 
  -5   5   9       45.55       48.10      8.21 o 
  -4   5   9      202.88      197.39      8.43 o 
  -3   5   9        5.70        7.09      2.86 o 
  -2   5   9     1226.82     1118.16     34.37 o 
  -1   5   9       61.99       61.03      3.03 o 
   0   5   9      678.29      673.99     23.44 o 
   1   5   9      131.13      134.61      5.20 o 
   2   5   9        1.31        0.65      1.86 o 
   3   5   9     1080.10     1078.35     38.95 o 
   4   5   9       27.79       26.57      3.80 o 
   5   5   9      219.15      224.53     12.00 o 
   6   5   9        3.83        3.53      4.76 o 
  -5   6   9       91.76       89.19      8.23 o 
  -4   6   9        3.38        4.07      4.58 o 
  -3   6   9       49.30       44.17      3.96 o 
  -2   6   9      235.02      216.51      7.89 o 
  -1   6   9       49.87       50.35      2.99 o 
   0   6   9     1166.86     1176.65     40.66 o 
   1   6   9      116.60      110.90      4.44 o 
   2   6   9      305.40      312.95      8.95 o 
   3   6   9      131.14      128.97      6.46 o 
   4   6   9        0.53        1.79      3.40 o 
   5   6   9      146.19      147.95      8.15 o 
   6   6   9        0.98       -1.07      5.03 o 
  -4   7   9        8.08        5.01      4.93 o 
  -3   7   9      328.16      303.38     12.95 o 
  -2   7   9       10.91       10.97      2.15 o 
  -1   7   9      204.53      201.83      8.29 o 
   0   7   9      397.49      395.04     19.52 o 
   1   7   9        3.60        3.76      2.64 o 
   2   7   9      949.26      951.74     30.60 o 
   3   7   9        3.02        3.58      3.59 o 
   4   7   9      246.92      228.04     18.31 o 
   5   7   9       23.12       17.64      6.71 o 
   6   7   9       19.48       19.53      6.32 o 
  -4   8   9       22.09       28.47      5.87 o 
  -3   8   9      243.12      236.69      9.53 o 
  -2   8   9      107.13      101.53      6.38 o 
  -1   8   9      647.27      637.54     31.91 o 
   0   8   9        3.37        2.11      3.13 o 
   1   8   9      173.84      167.75      7.79 o 
   2   8   9      194.88      193.03      9.54 o 
   3   8   9        3.42        3.85      4.09 o 
   4   8   9      362.43      339.64     32.85 o 
   5   8   9        1.29       -3.68      6.14 o 
   6   8   9       70.07       61.35     11.29 o 
  -4   9   9       92.01       86.08      7.46 o 
  -3   9   9       27.01       23.80      4.32 o 
  -2   9   9       39.21       36.24      4.71 o 
  -1   9   9      641.82      614.83     34.72 o 
   0   9   9        5.01        3.04      4.42 o 
   1   9   9      461.70      459.17     22.93 o 
   2   9   9        2.17        3.50      2.91 o 
   3   9   9      123.65      116.90      7.23 o 
   4   9   9      101.32       95.94     19.53 o 
   5   9   9        2.39       -0.87      6.74 o 
  -3  10   9        3.22        0.90      5.06 o 
  -2  10   9      147.48      148.46      7.62 o 
  -1  10   9        0.53       -1.00      3.41 o 
   0  10   9        8.22        7.40      4.87 o 
   1  10   9      158.30      157.92      7.83 o 
   2  10   9        3.63        4.12      3.10 o 
   3  10   9      231.60      210.15     18.99 o 
   4  10   9        0.78        1.25      6.85 o 
   5  10   9       41.99       32.43     10.83 o 
  -3  11   9        1.22       -6.09      6.09 o 
  -2  11   9      148.98      155.32      8.96 o 
  -1  11   9       19.10       20.36      5.30 o 
   0  11   9      239.26      245.65     10.63 o 
   1  11   9       16.08       25.15      5.73 o 
   2  11   9       18.72       16.69      4.14 o 
   3  11   9       71.72       63.82      6.74 o 
   4  11   9        0.96       -0.69      8.77 o 
  -2  12   9       18.54       16.38      6.07 o 
  -1  12   9        0.51        2.44      5.08 o 
   0  12   9      146.95      148.58      9.56 o 
   1  12   9        2.31        0.58      5.59 o 
   2  12   9      103.93      112.64     12.60 o 
   3  12   9        3.52       -2.75      7.38 o 
  -1  13   9       60.00       70.75      8.73 o 
   0  13   9       22.23       21.41      6.91 o 
   1  13   9       25.78       26.27      6.66 o 
   2  13   9       67.61       80.70     10.76 o 
  -2 -11  10       10.76       16.56     12.90 o 
  -1 -11  10        1.00       -1.14     12.28 o 
   0 -11  10       48.68       54.88      9.14 o 
   1 -11  10        0.52       -2.49      7.62 o 
   2 -11  10       23.86       21.21     12.51 o 
  -2 -10  10       17.64       15.23      7.61 o 
  -1 -10  10       24.93       20.26      7.16 o 
   0 -10  10        7.12       11.49      7.71 o 
   1 -10  10        1.41       -4.31      6.95 o 
   2 -10  10       47.82       46.01     14.04 o 
   3 -10  10        2.68        1.14      7.62 o 
  -3  -9  10       47.62       44.18     11.06 o 
  -2  -9  10        1.79        4.24      6.67 o 
  -1  -9  10       81.55       99.85      7.14 o 
   0  -9  10        0.57       -0.90      6.47 o 
   1  -9  10      141.67      158.49     11.27 o 
   2  -9  10       30.74       32.92      5.11 o 
   3  -9  10        6.13       -5.19      8.32 o 
  -4  -8  10       48.24       46.16     11.37 o 
  -3  -8  10        0.36       -1.43      3.54 o 
  -2  -8  10       12.34        7.11      6.34 o 
  -1  -8  10       88.95       90.97      5.67 o 
   0  -8  10        1.70       -2.58      5.98 o 
   1  -8  10      142.97      150.41     10.46 o 
   2  -8  10        5.14        4.76      3.38 o 
   3  -8  10       47.79       45.78      8.15 o 
   4  -8  10        4.85       -3.97      9.08 o 
  -4  -7  10       27.76       28.84     10.30 o 
  -3  -7  10        2.40        1.64      3.50 o 
  -2  -7  10      165.30      152.76     13.58 o 
  -1  -7  10        6.69        5.41      3.45 o 
   0  -7  10       30.39       30.74      6.56 o 
   1  -7  10       25.06       23.60      4.84 o 
   2  -7  10        1.17       -0.39      3.08 o 
   3  -7  10      120.20      122.54     10.05 o 
   4  -7  10        2.00        5.72      9.08 o 
   5  -7  10       40.89       22.28     10.68 o 
  -4  -6  10        1.77        1.53      7.71 o 
  -3  -6  10        5.56        4.35      3.43 o 
  -2  -6  10      131.65      126.62     28.23 o 
  -1  -6  10        4.72        5.25      3.23 o 
   0  -6  10      391.82      378.36     29.21 o 
   1  -6  10        7.64        7.49      4.20 o 
   2  -6  10      203.96      210.29     11.41 o 
   3  -6  10       79.19       70.89      8.21 o 
   4  -6  10        0.72       -3.77      6.01 o 
   5  -6  10       78.30       74.24     12.06 o 
  -5  -5  10       80.99       90.72     12.21 o 
  -4  -5  10        2.63        4.43      7.33 o 
  -3  -5  10      153.77      156.72      6.17 o 
  -2  -5  10       37.68       42.34      5.72 o 
  -1  -5  10       62.86       66.00      4.18 o 
   0  -5  10      267.99      259.18     24.10 o 
   1  -5  10       43.14       46.92      4.73 o 
   2  -5  10      642.31      629.54     37.76 o 
   3  -5  10        4.87        2.30      5.33 o 
   4  -5  10       69.25       65.71      8.01 o 
   5  -5  10       40.26       27.70      9.77 o 
  -5  -4  10       39.90       34.18      9.61 o 
  -4  -4  10       23.03       29.61      8.16 o 
  -3  -4  10      262.40      264.87     18.53 o 
  -2  -4  10        6.36        3.84      3.37 o 
  -1  -4  10      578.79      586.66     26.24 o 
   0  -4  10       30.74       31.11      4.01 o 
   1  -4  10      143.52      143.96      6.09 o 
   2  -4  10      317.39      328.18     13.43 o 
   3  -4  10       18.75       18.29      5.66 o 
   4  -4  10      161.52      157.64     10.27 o 
   5  -4  10        0.59        0.08      8.09 o 
   6  -4  10       29.50       30.29     10.07 o 
  -5  -3  10        1.12        2.52      7.33 o 
  -4  -3  10      112.21      101.41     11.37 o 
  -3  -3  10        0.38       -1.10      2.44 o 
  -2  -3  10        1.87        2.41      2.71 o 
  -1  -3  10      863.02      856.06     37.55 o 
   0  -3  10       61.80       64.49      4.38 o 
   1  -3  10      691.46      692.05     31.37 o 
   2  -3  10        6.15        4.35      2.55 o 
   3  -3  10       95.10       82.33      7.16 o 
   4  -3  10      194.12      168.02      9.82 o 
   5  -3  10        1.87        2.31      5.85 o 
   6  -3  10       73.85       78.36     11.60 o 
  -5  -2  10        3.52        2.30      4.86 o 
  -4  -2  10      254.80      239.46     12.66 o 
  -3  -2  10       17.92       17.81      2.57 o 
  -2  -2  10      458.29      424.92     13.15 o 
  -1  -2  10      145.22      143.53      6.94 o 
   0  -2  10       31.29       24.66      2.92 o 
   1  -2  10      599.04      605.69     15.61 o 
   2  -2  10      116.41      116.91      6.85 o 
   3  -2  10      604.31      545.55     13.66 o 
   4  -2  10       14.19        9.00      5.18 o 
   5  -2  10       17.81       23.35      5.13 o 
   6  -2  10       49.56       42.91      7.31 o 
  -5  -1  10       19.62       18.51      5.60 o 
  -4  -1  10      100.89       98.00      7.04 o 
  -3  -1  10        9.58        8.64      2.30 o 
  -2  -1  10      570.15      542.28     16.82 o 
  -1  -1  10       52.88       51.83      2.69 o 
   0  -1  10      984.46      952.50     35.66 o 
   1  -1  10      242.30      236.73     12.09 o 
   2  -1  10       56.88       60.08      3.57 o 
   3  -1  10      654.44      589.13     13.73 o 
   4  -1  10        3.17        2.44      3.64 o 
   5  -1  10      152.76      153.64      7.99 o 
   6  -1  10        6.04        0.40      5.78 o 
  -5   0  10      222.32      239.58     10.22 o 
  -4   0  10        1.38        2.86      4.20 o 
  -3   0  10      199.90      200.26      5.23 o 
  -2   0  10      234.95      232.39     10.61 o 
  -1   0  10        9.34        9.41      1.74 o 
   0   0  10     1904.87     1905.41     70.60 o 
   1   0  10       95.54       96.26      4.26 o 
   2   0  10      786.65      798.27     23.58 o 
   3   0  10       97.69       97.51      4.85 o 
   4   0  10       44.33       46.83      3.78 o 
   5   0  10      170.41      162.85      9.11 o 
   6   0  10        0.87       -2.11      5.51 o 
  -5   1  10      128.70      136.73      8.70 o 
  -4   1  10        8.83        9.43      4.02 o 
  -3   1  10      759.75      711.31     20.07 o 
  -2   1  10        9.43       10.85      2.52 o 
  -1   1  10      304.99      295.64      8.91 o 
   0   1  10      852.65      835.08     31.94 o 
   1   1  10       21.54       23.63      2.66 o 
   2   1  10      901.07      945.04     17.30 o 
   3   1  10       36.51       36.79      3.12 o 
   4   1  10      302.56      309.10      9.69 o 
   5   1  10       23.87       21.90      3.80 o 
   6   1  10       13.99       14.83      5.89 o 
  -5   2  10        4.73        2.55      4.95 o 
  -4   2  10       20.00       18.10      4.37 o 
  -3   2  10      260.04      241.68      9.54 o 
  -2   2  10      101.36       89.89      5.33 o 
  -1   2  10     1186.89     1171.19     37.35 o 
   0   2  10        4.93        3.51      1.91 o 
   1   2  10      326.22      332.20      9.07 o 
   2   2  10      117.83      113.63      4.41 o 
   3   2  10       11.14        7.25      2.43 o 
   4   2  10      424.52      420.89      9.34 o 
   5   2  10        4.42        4.42      3.38 o 
   6   2  10       75.71       73.29      7.21 o 
  -5   3  10       38.16       41.67      6.44 o 
  -4   3  10      253.84      255.17     11.74 o 
  -3   3  10       15.75       13.37      2.46 o 
  -2   3  10       62.30       55.44      2.85 o 
  -1   3  10      431.79      448.35     14.47 o 
   0   3  10      212.55      211.55      7.72 o 
   1   3  10     1171.16     1229.18     32.91 o 
   2   3  10       21.41       22.97      2.44 o 
   3   3  10      494.99      468.27     15.15 o 
   4   3  10      100.31      102.54      5.55 o 
   5   3  10       12.41        8.31      3.28 o 
   6   3  10      111.49      112.95      8.04 o 
  -5   4  10        1.20       -0.46      5.28 o 
  -4   4  10      376.41      376.23     11.90 o 
  -3   4  10       10.92       12.05      3.05 o 
  -2   4  10      489.16      413.27     18.40 o 
  -1   4  10       15.73       16.37      2.24 o 
   0   4  10      285.58      278.47     10.49 o 
   1   4  10     1096.49     1108.00     31.16 o 
   2   4  10        8.72        7.89      2.17 o 
   3   4  10      602.35      605.65     24.79 o 
   4   4  10        3.93        2.80      3.24 o 
   5   4  10      167.58      168.16      9.95 o 
   6   4  10       24.39       20.70      4.63 o 
  -5   5  10       66.06       73.52      7.92 o 
  -4   5  10       33.33       38.17      5.59 o 
  -3   5  10        1.47       -0.19      2.88 o 
  -2   5  10      441.85      381.80     18.40 o 
  -1   5  10       13.83       11.05      2.29 o 
   0   5  10     1064.86     1095.68     37.99 o 
   1   5  10       23.65       22.67      2.49 o 
   2   5  10      249.86      254.63      8.17 o 
   3   5  10      188.68      189.01     12.34 o 
   4   5  10       14.97        9.58      4.48 o 
   5   5  10      270.15      273.75     12.74 o 
   6   5  10        1.61        1.58      5.11 o 
  -4   6  10        2.96        0.91      4.66 o 
  -3   6  10      357.26      333.53     11.58 o 
  -2   6  10      105.38       98.95      3.76 o 
  -1   6  10       17.30       15.32      2.61 o 
   0   6  10      538.99      535.54     24.00 o 
   1   6  10       62.34       67.50      3.40 o 
   2   6  10      651.93      640.91     20.86 o 
   3   6  10       25.27       21.36      4.01 o 
   4   6  10      153.59      142.25     10.42 o 
   5   6  10       66.94       67.29     13.24 o 
   6   6  10        0.59        2.09      6.01 o 
  -4   7  10       11.54       14.76      5.34 o 
  -3   7  10      224.28      213.85      7.50 o 
  -2   7  10       16.01       14.69      2.58 o 
  -1   7  10      278.14      273.33      9.91 o 
   0   7  10       37.45       36.71      3.98 o 
   1   7  10       52.44       53.96      3.50 o 
   2   7  10      399.55      399.10     13.36 o 
   3   7  10       20.86       20.61      4.51 o 
   4   7  10      310.78      279.90     28.99 o 
   5   7  10        0.62        0.61      6.26 o 
   6   7  10       28.61       23.58      9.69 o 
  -4   8  10       32.71       31.24      6.03 o 
  -3   8  10       69.42       71.77      6.91 o 
  -2   8  10        7.02        3.67      3.64 o 
  -1   8  10      212.73      202.48     10.67 o 
   0   8  10       62.02       61.74      5.71 o 
   1   8  10      509.57      511.12     18.90 o 
   2   8  10       18.84       17.27      2.88 o 
   3   8  10       67.54       66.86      5.84 o 
   4   8  10      128.75      116.55     10.25 o 
   5   8  10        0.94       -1.28     10.15 o 
  -3   9  10        1.07        2.10      3.80 o 
  -2   9  10      142.39      152.40      9.18 o 
  -1   9  10       56.33       51.41      4.39 o 
   0   9  10       22.76       24.70      5.41 o 
   1   9  10      612.12      605.17     28.25 o 
   2   9  10       24.04       21.32      3.14 o 
   3   9  10      263.73      249.60     10.71 o 
   4   9  10        2.65        3.25      6.74 o 
   5   9  10       35.78       20.53      9.61 o 
  -3  10  10        2.84        4.89      5.06 o 
  -2  10  10      240.59      246.69     13.72 o 
  -1  10  10        4.25        3.32      4.10 o 
   0  10  10      185.45      183.24     12.81 o 
   1  10  10       60.89       64.47      6.58 o 
   2  10  10        4.12        2.87      3.02 o 
   3  10  10      214.07      195.19     15.03 o 
   4  10  10        3.17        0.16      7.05 o 
  -2  11  10       64.31       62.00      8.25 o 
  -1  11  10        2.94        4.42      4.95 o 
   0  11  10      121.59      124.94     11.46 o 
   1  11  10       19.68       17.12      5.88 o 
   2  11  10      145.02      144.26     12.11 o 
   3  11  10       17.13       22.22      8.26 o 
   4  11  10        2.94        8.55      9.69 o 
  -1  12  10       40.47       37.21      7.89 o 
   0  12  10       52.71       53.62      7.44 o 
   1  12  10        2.72        3.82      5.79 o 
   2  12  10      186.21      204.57     14.14 o 
   3  12  10        6.62       16.18     10.45 o 
   0  13  10        0.39        1.79      5.72 o 
   1  13  10       29.72       37.17      8.29 o 
   2  13  10       64.77       60.51     14.42 o 
  -1 -11  11        6.63       14.12     13.05 o 
   0 -11  11        8.38        3.19      7.95 o 
   1 -11  11        0.38        1.27      7.66 o 
  -2 -10  11        9.35        2.44     12.74 o 
  -1 -10  11       75.55       99.96     15.18 o 
   0 -10  11        2.36        1.15      7.63 o 
   1 -10  11        5.76        7.58      7.70 o 
   2 -10  11       21.31       18.69     12.44 o 
  -3  -9  11        5.53        5.57      9.16 o 
  -2  -9  11        8.42       11.36      7.44 o 
  -1  -9  11      106.50      126.81     15.64 o 
   0  -9  11        3.18        0.69      7.04 o 
   1  -9  11       40.52       48.14      8.48 o 
   2  -9  11        3.15        3.05     11.98 o 
   3  -9  11       18.07       18.69      8.35 o 
  -3  -8  11        0.57       -0.84      8.70 o 
  -2  -8  11       70.25       69.90     10.68 o 
  -1  -8  11        4.33        2.18      3.86 o 
   0  -8  11       24.15       21.68      7.12 o 
   1  -8  11      151.21      166.05     11.14 o 
   2  -8  11        1.78        2.55      4.40 o 
   3  -8  11       88.42       79.58     12.44 o 
   4  -8  11        1.32       -2.90      9.46 o 
  -4  -7  11       36.00       28.00     10.38 o 
  -3  -7  11        3.65        4.40      3.66 o 
  -2  -7  11      113.21      117.14     20.87 o 
  -1  -7  11       19.55       15.06      3.98 o 
   0  -7  11      149.31      170.84     11.25 o 
   1  -7  11        4.82       10.29      6.26 o 
   2  -7  11        2.15       -2.22      3.24 o 
   3  -7  11       57.31       57.87      8.68 o 
   4  -7  11        0.99       -4.88      9.00 o 
  -4  -6  11        0.55        2.29      8.39 o 
  -3  -6  11       35.51       37.39      4.26 o 
  -2  -6  11       58.93       47.15      9.23 o 
  -1  -6  11        0.51        1.94      3.39 o 
   0  -6  11      308.78      336.00     14.19 o 
   1  -6  11        2.03        2.00      4.44 o 
   2  -6  11       83.38       82.88      5.24 o 
   3  -6  11       13.92        9.63      6.52 o 
   4  -6  11       17.77       15.11      9.54 o 
   5  -6  11       25.77       15.41     10.00 o 
  -4  -5  11        5.27        4.35      8.09 o 
  -3  -5  11      147.74      149.71      6.07 o 
  -2  -5  11       38.21       39.65     10.76 o 
  -1  -5  11       85.14       91.52      5.35 o 
   0  -5  11       75.74       73.05      5.55 o 
   1  -5  11        1.58       -1.34      3.96 o 
   2  -5  11      168.71      171.71      7.80 o 
   3  -5  11        1.37        2.99      5.48 o 
   4  -5  11      159.54      142.35     13.47 o 
   5  -5  11        3.26        7.55      9.16 o 
  -4  -4  11       20.34       18.69      8.24 o 
  -3  -4  11      281.03      286.27     13.29 o 
  -2  -4  11        1.75        2.06      4.39 o 
  -1  -4  11      578.46      636.34     34.69 o 
   0  -4  11        2.10        2.87      3.55 o 
   1  -4  11      240.62      243.06     11.70 o 
   2  -4  11      100.93       90.64      5.01 o 
   3  -4  11       19.50       17.98      6.07 o 
   4  -4  11      160.19      157.25     10.52 o 
   5  -4  11        1.20        1.37      8.32 o 
  -5  -3  11        5.63        5.26      8.09 o 
  -4  -3  11      148.92      142.23     12.82 o 
  -3  -3  11       27.97       26.92      3.57 o 
  -2  -3  11       14.79        9.79      4.52 o 
  -1  -3  11      121.40      130.44      5.42 o 
   0  -3  11        2.90        4.21      3.19 o 
   1  -3  11      718.99      725.78     17.97 o 
   2  -3  11        2.14        1.01      2.76 o 
   3  -3  11      125.55      121.03      8.59 o 
   4  -3  11       11.05        7.85      5.97 o 
   5  -3  11       12.28        5.88      8.24 o 
   6  -3  11       36.52       34.72     10.30 o 
  -5  -2  11        9.40       11.90      8.16 o 
  -4  -2  11      160.77      163.69     10.37 o 
  -3  -2  11       16.52       16.12      2.96 o 
  -2  -2  11      359.93      334.24     10.10 o 
  -1  -2  11        1.39       -0.07      2.25 o 
   0  -2  11      283.72      273.17     20.43 o 
   1  -2  11      157.75      158.12      7.16 o 
   2  -2  11       10.57       11.08      2.79 o 
   3  -2  11      294.08      261.43     15.22 o 
   4  -2  11        4.58        6.68      5.42 o 
   5  -2  11      162.55      149.42     10.65 o 
   6  -2  11        3.06        1.91      8.55 o 
  -5  -1  11       26.03       25.82      6.07 o 
  -4  -1  11        1.93        1.14      4.40 o 
  -3  -1  11        6.12        4.48      2.45 o 
  -2  -1  11      498.75      481.38     15.32 o 
  -1  -1  11       85.15       87.10      5.27 o 
   0  -1  11      576.84      580.00     30.01 o 
   1  -1  11       20.33       23.70      3.12 o 
   2  -1  11      182.95      183.33      7.76 o 
   3  -1  11       99.25       85.07      7.47 o 
   4  -1  11        0.68        5.26      5.22 o 
   5  -1  11      198.61      188.64     11.01 o 
   6  -1  11        3.62        2.75      8.32 o 
  -5   0  11       76.50       68.89      7.34 o 
  -4   0  11        5.11       -0.13      4.27 o 
  -3   0  11      239.65      216.16      5.28 o 
  -2   0  11       35.64       36.07      3.03 o 
  -1   0  11       35.34       34.22      2.58 o 
   0   0  11      507.58      519.45     19.91 o 
   1   0  11       13.01       11.98      2.70 o 
   2   0  11     1019.36     1049.16     25.77 o 
   3   0  11        1.62       -0.08      4.31 o 
   4   0  11      211.51      191.26     10.01 o 
   5   0  11       63.09       56.28      6.03 o 
   6   0  11        2.46       -3.31      6.83 o 
  -5   1  11       31.10       30.93      6.16 o 
  -4   1  11        2.65       -1.15      4.13 o 
  -3   1  11      404.30      392.75     13.60 o 
  -2   1  11        9.08        9.04      2.75 o 
  -1   1  11      730.36      715.77     27.92 o 
   0   1  11        9.17        6.33      2.19 o 
   1   1  11      237.94      234.64      6.03 o 
   2   1  11      457.96      464.54     11.15 o 
   3   1  11       33.78       29.61      4.41 o 
   4   1  11      419.79      429.11     24.13 o 
   5   1  11        2.23        0.18      4.47 o 
   6   1  11       71.26       63.12      7.73 o 
  -5   2  11        1.03        2.33      5.24 o 
  -4   2  11      104.20      106.86      6.81 o 
  -3   2  11      118.46      110.92      4.78 o 
  -2   2  11       17.71       13.19      2.97 o 
  -1   2  11      869.72      864.15     33.17 o 
   0   2  11       50.70       52.30      3.12 o 
   1   2  11     1445.33     1468.64     40.84 o 
   2   2  11       10.36        3.75      2.59 o 
   3   2  11       42.72       42.16      3.94 o 
   4   2  11      192.25      187.72      6.93 o 
   5   2  11        3.36        0.25      4.03 o 
   6   2  11      124.44      123.67      9.77 o 
  -5   3  11        1.95        2.46      5.43 o 
  -4   3  11      113.55      118.24      8.24 o 
  -3   3  11       46.83       45.39      3.27 o 
  -2   3  11      247.40      210.01      9.98 o 
  -1   3  11       42.42       44.88      2.87 o 
   0   3  11        0.52       -1.43      2.13 o 
   1   3  11      502.19      520.91     10.55 o 
   2   3  11      106.64      101.84      5.99 o 
   3   3  11      504.06      494.76     15.79 o 
   4   3  11        3.22        1.22      3.55 o 
   5   3  11       52.60       51.78      5.87 o 
   6   3  11       50.33       43.80      6.40 o 
  -5   4  11       19.32       23.54      8.67 o 
  -4   4  11       32.15       28.33      5.23 o 
  -3   4  11        2.90        5.19      2.98 o 
  -2   4  11      934.84      821.86     45.34 o 
  -1   4  11       63.42       63.27      4.20 o 
   0   4  11      503.88      491.70     25.21 o 
   1   4  11       16.70       13.50      3.10 o 
   2   4  11       62.48       60.23      3.82 o 
   3   4  11      579.15      562.53     26.75 o 
   4   4  11       27.73       24.50      4.12 o 
   5   4  11      211.18      194.79      9.37 o 
   6   4  11        3.22       -1.83      5.89 o 
  -4   5  11        1.54        2.25      4.59 o 
  -3   5  11       63.80       57.50      4.37 o 
  -2   5  11      124.62      128.88      7.02 o 
  -1   5  11       40.17       42.20      3.41 o 
   0   5  11     1009.60     1011.23     46.71 o 
   1   5  11       24.47       23.40      2.99 o 
   2   5  11      700.62      689.39     27.04 o 
   3   5  11       77.88       80.14      4.99 o 
   4   5  11        3.05        3.08      4.34 o 
   5   5  11      161.60      153.15      8.45 o 
   6   5  11        1.03        4.48      5.82 o 
  -4   6  11        1.71        0.59      4.86 o 
  -3   6  11      276.58      260.67     10.82 o 
  -2   6  11        2.09       -1.11      3.23 o 
  -1   6  11      348.07      333.07     17.20 o 
   0   6  11      241.53      232.47      7.21 o 
   1   6  11        2.31       -0.03      3.05 o 
   2   6  11      665.15      674.65     22.87 o 
   3   6  11        6.30        3.98      3.97 o 
   4   6  11      179.01      171.89     10.97 o 
   5   6  11       21.90       17.58      7.17 o 
   6   6  11       20.27       19.52      6.64 o 
  -4   7  11       18.28       16.30      5.53 o 
  -3   7  11      123.64      115.40      7.60 o 
  -2   7  11       18.98       16.70      3.98 o 
  -1   7  11      680.40      683.99     34.29 o 
   0   7  11       29.61       32.67      5.52 o 
   1   7  11      174.57      169.97      5.88 o 
   2   7  11       84.70       82.84      4.94 o 
   3   7  11        0.90       -1.11      4.24 o 
   4   7  11      189.14      167.17     14.76 o 
   5   7  11        4.60       -2.79      6.66 o 
  -3   8  11        0.55       -0.22      3.70 o 
  -2   8  11       10.53       10.28      4.82 o 
  -1   8  11      325.08      318.61     15.59 o 
   0   8  11       42.86       44.06      5.64 o 
   1   8  11      379.04      371.13     10.52 o 
   2   8  11        2.30       -0.26      2.94 o 
   3   8  11      154.11      160.79      8.21 o 
   4   8  11       59.07       55.51      8.41 o 
   5   8  11        1.13        2.29      8.39 o 
  -3   9  11        6.61        5.25      5.21 o 
  -2   9  11      172.68      171.59     15.25 o 
  -1   9  11        1.49        3.23      4.04 o 
   0   9  11       10.78       16.65      5.44 o 
   1   9  11      103.60      107.33      7.29 o 
   2   9  11        1.70       -0.18      3.18 o 
   3   9  11      223.23      214.75     11.93 o 
   4   9  11        1.04       -1.16      6.98 o 
   5   9  11       47.37       39.07     11.45 o 
  -2  10  11      129.74      136.47      8.47 o 
  -1  10  11        4.21        8.23      5.53 o 
   0  10  11      400.57      404.38     12.02 o 
   1  10  11       19.47       15.89      5.61 o 
   2  10  11       88.47       86.68      9.10 o 
   3  10  11       78.10       80.05      9.78 o 
   4  10  11        1.35       -0.08      8.70 o 
  -2  11  11       15.88       19.50      7.55 o 
  -1  11  11        6.37        9.12      5.15 o 
   0  11  11      165.55      175.16     10.11 o 
   1  11  11       11.98       13.44      5.92 o 
   2  11  11      102.02       99.97     11.96 o 
   3  11  11        3.57        1.60      8.77 o 
   4  11  11       36.46       23.50     10.99 o 
  -1  12  11       69.46       78.73      8.75 o 
   0  12  11       10.68       14.33      6.45 o 
   1  12  11        8.27        8.15      6.05 o 
   2  12  11       39.81       45.69      9.25 o 
   3  12  11        1.05        3.59      9.77 o 
  -1 -10  12        4.03        8.01     12.06 o 
   0 -10  12        0.57       -6.23      7.53 o 
   1 -10  12       29.11       22.07      8.20 o 
  -2  -9  12        8.08        6.04      7.41 o 
  -1  -9  12       16.85       15.79     11.90 o 
   0  -9  12        3.42        7.85      7.76 o 
   1  -9  12       56.68       62.44      9.04 o 
   2  -9  12        6.21        3.66     11.52 o 
   3  -9  12       19.84       27.01     13.58 o 
  -3  -8  12        0.52       -3.13      8.62 o 
  -2  -8  12       77.63       76.35     18.47 o 
  -1  -8  12        5.64        5.86      6.58 o 
   0  -8  12       26.54       33.56      7.92 o 
   1  -8  12       29.86       27.28      7.90 o 
   2  -8  12        6.87       -2.59     10.83 o 
   3  -8  12       61.22       52.17      9.30 o 
  -3  -7  12       37.85       28.31     10.38 o 
  -2  -7  12       52.00       54.80      8.14 o 
  -1  -7  12        2.82        2.80      3.98 o 
   0  -7  12       83.39       91.81      9.12 o 
   1  -7  12        1.08        2.81      6.44 o 
   2  -7  12      101.99      103.54      5.55 o 
   3  -7  12        8.47       12.74      9.23 o 
   4  -7  12        1.65       15.11     10.53 o 
  -3  -6  12       74.71       76.24      5.33 o 
  -2  -6  12        1.97       -5.42      5.54 o 
  -1  -6  12       34.38       37.20      4.50 o 
   0  -6  12       72.74       81.07      8.00 o 
   1  -6  12        4.43        2.83      6.01 o 
   2  -6  12      176.51      179.42     11.02 o 
   3  -6  12       18.38       18.27      7.29 o 
   4  -6  12       26.75       25.10     10.38 o 
  -4  -5  12        0.32        2.67      8.55 o 
  -3  -5  12       63.65       68.70      5.22 o 
  -2  -5  12        4.98        1.60      7.25 o 
  -1  -5  12      137.08      143.83      7.03 o 
   0  -5  12        1.53        1.48      5.47 o 
   1  -5  12       62.17       70.86      7.57 o 
   2  -5  12      118.60      117.46      6.02 o 
   3  -5  12        6.30        4.12      6.30 o 
   4  -5  12       90.67       68.90     12.06 o 
   5  -5  12        0.80        3.74      9.92 o 
  -4  -4  12       36.36       45.02     10.22 o 
  -3  -4  12        0.13        2.94      3.36 o 
  -2  -4  12       20.39       24.34      7.71 o 
  -1  -4  12      193.22      200.12     13.94 o 
   0  -4  12       31.20       33.35      4.64 o 
   1  -4  12      305.71      325.19      9.65 o 
   2  -4  12        1.84       -0.43      3.27 o 
   3  -4  12       70.98       75.77      8.45 o 
   4  -4  12       70.66       56.71      8.54 o 
   5  -4  12        2.65       -0.46      9.08 o 
  -4  -3  12       91.30       92.02     11.75 o 
  -3  -3  12        8.48        6.46      3.30 o 
  -2  -3  12      477.29      441.18     18.39 o 
  -1  -3  12       66.90       64.01      4.39 o 
   0  -3  12        8.26        9.23      3.98 o 
   1  -3  12      392.02      403.22     15.48 o 
   2  -3  12        7.00        5.28      3.17 o 
   3  -3  12      379.46      343.23     12.98 o 
   4  -3  12        0.42       -0.98      6.07 o 
   5  -3  12       18.11       17.55      9.31 o 
  -4  -2  12       54.39       56.25      7.79 o 
  -3  -2  12        0.79        0.06      2.93 o 
  -2  -2  12      303.57      298.31     21.61 o 
  -1  -2  12       69.32       76.19      4.73 o 
   0  -2  12      288.34      291.96     25.59 o 
   1  -2  12       67.94       61.29      5.17 o 
   2  -2  12       50.94       48.13      3.87 o 
   3  -2  12      244.69      220.50     19.04 o 
   4  -2  12       10.97        1.93      5.66 o 
   5  -2  12       79.91       69.28     11.14 o 
  -5  -1  12      124.51      112.77     16.18 o 
  -4  -1  12        1.39       -0.01      4.71 o 
  -3  -1  12       92.57       91.00      4.40 o 
  -2  -1  12       63.23       61.36      5.19 o 
  -1  -1  12       13.27       14.46      2.78 o 
   0  -1  12      625.99      642.16     49.91 o 
   1  -1  12      112.00      108.80      6.41 o 
   2  -1  12      278.08      281.45      8.64 o 
   3  -1  12        1.50       -1.36      4.45 o 
   4  -1  12       13.62       11.20      5.90 o 
   5  -1  12       63.42       57.83     10.19 o 
   6  -1  12        1.60       -2.59      8.39 o 
  -5   0  12       32.56       35.07      8.54 o 
  -4   0  12       46.03       46.98      6.33 o 
  -3   0  12      232.20      221.27      5.62 o 
  -2   0  12       40.00       40.74      4.03 o 
  -1   0  12      295.52      309.67     14.64 o 
   0   0  12      121.44      117.46      9.09 o 
   1   0  12       24.31       27.91      4.13 o 
   2   0  12      628.04      632.85     18.85 o 
   3   0  12        8.99        6.84      5.88 o 
   4   0  12      210.62      201.49     10.88 o 
   5   0  12        6.64        2.27      6.10 o 
   6   0  12       16.83       12.28      9.16 o 
  -5   1  12        3.90       -6.71     10.61 o 
  -4   1  12       35.26       28.75      5.73 o 
  -3   1  12      160.38      156.46      7.08 o 
  -2   1  12       34.89       31.16      3.59 o 
  -1   1  12      710.82      729.84     32.12 o 
   0   1  12        9.73       10.19      3.43 o 
   1   1  12      194.85      217.42      7.60 o 
   2   1  12      162.95      161.91      5.16 o 
   3   1  12       38.10       34.94      4.81 o 
   4   1  12      238.47      212.08     25.29 o 
   5   1  12        1.17        0.95      5.80 o 
   6   1  12       65.96       54.25     10.83 o 
  -4   2  12      195.03      190.38      9.51 o 
  -3   2  12        0.82       -0.14      2.56 o 
  -2   2  12      146.39      144.82      6.70 o 
  -1   2  12      418.46      421.81     19.08 o 
   0   2  12        5.27        4.15      3.24 o 
   1   2  12      685.31      698.95     32.64 o 
   2   2  12        5.03        1.77      2.58 o 
   3   2  12      357.49      338.50     24.74 o 
   4   2  12       15.53       15.75      4.97 o 
   5   2  12       10.91        9.90      6.19 o 
   6   2  12       56.51       54.40     10.61 o 
  -4   3  12      255.71      251.40     10.63 o 
  -3   3  12       32.46       35.03      3.27 o 
  -2   3  12      349.68      335.87     12.53 o 
  -1   3  12        1.60        1.78      2.34 o 
   0   3  12      203.10      190.77     12.22 o 
   1   3  12      386.54      388.63     16.13 o 
   2   3  12        6.50        6.97      2.94 o 
   3   3  12      415.13      401.58     14.14 o 
   4   3  12       12.14       10.52      5.65 o 
   5   3  12      105.86       98.42      9.02 o 
   6   3  12        6.17        1.14      8.39 o 
  -4   4  12       21.13       27.15      5.46 o 
  -3   4  12        1.78        1.08      2.74 o 
  -2   4  12      198.28      194.64     14.62 o 
  -1   4  12       13.11        9.97      2.87 o 
   0   4  12      533.15      539.40     34.42 o 
   1   4  12       22.03       24.39      4.14 o 
   2   4  12       50.97       53.32      3.83 o 
   3   4  12       88.47       90.25      6.23 o 
   4   4  12       10.44       11.74      9.08 o 
   5   4  12      133.06      123.11     10.32 o 
   6   4  12        1.25       -2.67      8.16 o 
  -4   5  12       13.79       13.59      5.26 o 
  -3   5  12      182.64      171.45      6.39 o 
  -2   5  12       22.35       24.76      4.74 o 
  -1   5  12       64.91       66.88      4.09 o 
   0   5  12      299.77      300.29     11.97 o 
   1   5  12       20.69       24.26      4.30 o 
   2   5  12      500.11      506.68     24.54 o 
   3   5  12        1.95        1.95      3.38 o 
   4   5  12      185.96      171.39      7.51 o 
   5   5  12       17.33       16.84      7.13 o 
  -4   6  12        0.57        0.75      4.94 o 
  -3   6  12      216.12      219.97     12.65 o 
  -2   6  12       58.68       62.89      5.69 o 
  -1   6  12      230.95      226.76     12.24 o 
   0   6  12       19.61       17.59      4.51 o 
   1   6  12      111.44      116.62      7.33 o 
   2   6  12      301.61      296.28     15.68 o 
   3   6  12        2.22        4.38      3.58 o 
   4   6  12      323.02      287.17     18.39 o 
   5   6  12        1.75       -0.13      5.11 o 
  -3   7  12       80.67       79.48      5.38 o 
  -2   7  12       14.65       13.28      4.88 o 
  -1   7  12      321.60      305.84     17.97 o 
   0   7  12        4.00        5.48      4.65 o 
   1   7  12      401.73      394.52     13.20 o 
   2   7  12        0.50       -3.39      3.39 o 
   3   7  12       53.51       48.10      4.99 o 
   4   7  12       86.16       76.07      9.22 o 
   5   7  12        0.64        0.29      5.72 o 
  -3   8  12        3.24       -1.82      5.84 o 
  -2   8  12       91.81       90.42      6.96 o 
  -1   8  12        5.73        5.65      3.53 o 
   0   8  12       41.71       38.56      5.76 o 
   1   8  12      294.60      308.09     20.49 o 
   2   8  12       36.56       37.95      4.09 o 
   3   8  12      226.76      218.41     12.81 o 
   4   8  12        0.34        3.66      7.00 o 
   5   8  12       33.93       27.93     10.22 o 
  -3   9  12        1.53        0.50      8.66 o 
  -2   9  12      148.44      154.42      9.06 o 
  -1   9  12       18.30       18.64      5.73 o 
   0   9  12      159.98      164.22     10.64 o 
   1   9  12        4.86        3.85      5.04 o 
   2   9  12        0.13       -2.11      3.61 o 
   3   9  12      163.21      154.40     12.26 o 
   4   9  12        3.44       10.17      7.61 o 
  -2  10  12       45.08       46.23      7.97 o 
  -1  10  12        1.15        1.18      5.72 o 
   0  10  12      145.61      138.23      9.31 o 
   1  10  12        4.50        3.05      5.39 o 
   2  10  12      157.05      155.57      9.50 o 
   3  10  12       13.05        9.34      7.68 o 
   4  10  12        9.25        4.04      9.61 o 
  -1  11  12       51.10       53.11      8.26 o 
   0  11  12       46.37       42.70      7.02 o 
   1  11  12       15.30       13.77      6.00 o 
   2  11  12      192.39      197.93     19.46 o 
   3  11  12        6.63       10.91     10.15 o 
   0  12  12        1.42        6.37      6.46 o 
   1  12  12       43.92       45.37      7.09 o 
   2  12  12       25.11       21.67     12.97 o 
  -1  -9  13        0.06        7.71     12.36 o 
   0  -9  13        0.21       -0.24      7.75 o 
   1  -9  13       21.83       28.03      8.24 o 
   2  -9  13        0.59       -8.47     12.06 o 
  -2  -8  13       30.72       20.41      9.19 o 
  -1  -8  13        2.16       -2.06     11.90 o 
   0  -8  13       85.51       99.28      9.73 o 
   1  -8  13        0.64       -3.72      7.27 o 
   2  -8  13        2.39        6.26     12.28 o 
   3  -8  13       19.00       11.12      8.15 o 
  -2  -7  13       32.85       30.18      8.01 o 
  -1  -7  13        5.56        5.58      6.46 o 
   0  -7  13      111.20      143.43     14.96 o 
   1  -7  13        4.63        0.04      6.99 o 
   2  -7  13       69.57       76.70      7.80 o 
   3  -7  13       23.81       15.31      7.79 o 
  -3  -6  13       81.45       88.59     13.05 o 
  -2  -6  13        0.88       -6.10      6.10 o 
  -1  -6  13       59.11       63.04      6.89 o 
   0  -6  13       15.60       11.79      7.05 o 
   1  -6  13        0.28        0.02      6.44 o 
   2  -6  13       58.93       57.44      4.88 o 
   3  -6  13        1.53       -5.80      8.32 o 
   4  -6  13       29.83       23.42     10.83 o 
  -3  -5  13       29.27       32.05     10.22 o 
  -2  -5  13        6.82       11.27      6.56 o 
  -1  -5  13      232.00      248.08     14.16 o 
   0  -5  13        1.69        0.53      6.07 o 
   1  -5  13       96.81      116.40     10.05 o 
   2  -5  13       13.81       13.89      4.03 o 
   3  -5  13       11.88        9.40      6.94 o 
   4  -5  13       31.25       29.91     10.83 o 
  -3  -4  13        0.65        0.16      3.33 o 
  -2  -4  13        0.75       -0.61      7.17 o 
  -1  -4  13       42.34       43.86      4.43 o 
   0  -4  13        9.22        8.54      6.06 o 
   1  -4  13      141.92      161.11     10.18 o 
   2  -4  13        6.56        3.98      3.61 o 
   3  -4  13       69.81       76.29      8.75 o 
   4  -4  13        6.95        1.14      8.39 o 
   5  -4  13        8.88        0.76      9.84 o 
  -4  -3  13       59.91       49.22     10.76 o 
  -3  -3  13        6.42        6.18      3.42 o 
  -2  -3  13      126.61      113.77     11.75 o 
  -1  -3  13       15.03       19.54      3.77 o 
   0  -3  13      219.93      256.85     20.11 o 
   1  -3  13       49.00       49.58      5.55 o 
   2  -3  13        0.97        2.08      3.33 o 
   3  -3  13      137.46      126.81     10.35 o 
   4  -3  13        2.40       -3.44      6.40 o 
   5  -3  13       70.52       58.60     11.75 o 
  -4  -2  13        0.94       -2.14      7.94 o 
  -3  -2  13       12.62       11.04      3.32 o 
  -2  -2  13      164.14      139.07      9.38 o 
  -1  -2  13        4.94        4.80      3.31 o 
   0  -2  13      384.39      390.11     32.32 o 
   1  -2  13       12.29       12.33      4.52 o 
   2  -2  13      191.08      190.99      7.61 o 
   3  -2  13       64.51       60.40      7.54 o 
   4  -2  13       13.12        4.43      6.37 o 
   5  -2  13       67.97       57.15     11.52 o 
  -4  -1  13        5.72        4.08      6.25 o 
  -3  -1  13      222.41      214.56      6.20 o 
  -2  -1  13       10.13        7.82      5.25 o 
  -1  -1  13       11.62        9.93      3.44 o 
   0  -1  13      224.68      222.18     14.44 o 
   1  -1  13        2.04        2.08      4.01 o 
   2  -1  13      340.77      354.43     10.59 o 
   3  -1  13        5.44        2.24      5.69 o 
   4  -1  13       94.66       79.30      8.47 o 
   5  -1  13       12.44       -1.83      8.32 o 
  -4   0  13        3.30        5.79      5.14 o 
  -3   0  13       98.27       92.34      4.63 o 
  -2   0  13       26.82       24.27      5.64 o 
  -1   0  13      282.88      283.90     13.32 o 
   0   0  13        2.81        5.74      3.74 o 
   1   0  13      147.83      153.75      9.06 o 
   2   0  13       40.26       36.51      3.88 o 
   3   0  13       14.59       13.42      5.83 o 
   4   0  13      175.61      154.19     10.38 o 
   5   0  13        4.00        1.22      8.24 o 
  -4   1  13       49.75       44.45      6.55 o 
  -3   1  13       12.26       10.32      3.05 o 
  -2   1  13        2.91        1.18      4.12 o 
  -1   1  13      221.38      227.42     11.84 o 
   0   1  13       49.72       45.30      4.67 o 
   1   1  13      665.06      689.67     29.30 o 
   2   1  13       13.10       13.32      3.03 o 
   3   1  13      108.31      103.62      8.91 o 
   4   1  13      128.03      125.34      9.90 o 
   5   1  13        0.61        1.50      6.29 o 
  -4   2  13      100.00       95.35      7.90 o 
  -3   2  13        2.66        1.77      2.75 o 
  -2   2  13      194.00      199.11     15.01 o 
  -1   2  13       15.08       16.10      2.77 o 
   0   2  13       28.21       28.22      4.88 o 
   1   2  13      376.78      381.54     15.46 o 
   2   2  13       50.50       54.10      3.80 o 
   3   2  13      351.29      341.07     16.12 o 
   4   2  13        5.08        2.60      5.68 o 
   5   2  13       46.51       46.09     10.00 o 
  -4   3  13       15.05       13.03      5.18 o 
  -3   3  13       19.28       19.36      3.16 o 
  -2   3  13      419.48      434.91     30.54 o 
  -1   3  13       19.05       21.38      3.27 o 
   0   3  13      531.67      529.00     35.41 o 
   1   3  13       35.65       34.99      4.87 o 
   2   3  13      117.37      107.43      5.33 o 
   3   3  13      256.69      245.54     17.78 o 
   4   3  13        5.83        3.62      5.92 o 
   5   3  13      127.55      109.65     13.20 o 
  -4   4  13        0.81       -3.00      4.70 o 
  -3   4  13      145.54      142.66      5.24 o 
  -2   4  13       27.51       26.73      4.74 o 
  -1   4  13       42.50       42.78      3.77 o 
   0   4  13      470.22      511.74     13.90 o 
   1   4  13       47.41       47.58      5.19 o 
   2   4  13      411.98      402.85      8.37 o 
   3   4  13        0.22       -2.92      5.37 o 
   4   4  13        7.47        9.44      7.40 o 
   5   4  13       96.24       70.43     11.37 o 
  -4   5  13        5.94       10.77      6.50 o 
  -3   5  13      158.42      150.85      6.90 o 
  -2   5  13        5.33        4.50      4.34 o 
  -1   5  13      207.35      195.92     11.71 o 
   0   5  13      114.50      119.18      6.52 o 
   1   5  13        1.36       -1.11      4.09 o 
   2   5  13      305.18      312.96      9.13 o 
   3   5  13       38.13       38.00      5.51 o 
   4   5  13      130.48      133.09     16.98 o 
   5   5  13       14.88        7.64      7.06 o 
  -3   6  13       36.85       36.91      6.87 o 
  -2   6  13        5.13        1.70      4.61 o 
  -1   6  13      299.51      294.86     12.75 o 
   0   6  13       69.56       76.47      7.11 o 
   1   6  13      202.05      223.92     11.16 o 
   2   6  13       63.19       56.36      5.44 o 
   3   6  13        8.57        9.46      6.53 o 
   4   6  13      149.88      143.87     23.96 o 
   5   6  13        1.00       -2.82      8.24 o 
  -3   7  13        1.22        0.97      5.78 o 
  -2   7  13       70.43       77.95      6.63 o 
  -1   7  13      152.24      144.09      7.31 o 
   0   7  13       27.32       37.33      5.59 o 
   1   7  13      476.60      510.62     12.40 o 
   2   7  13        2.28        4.64      4.42 o 
   3   7  13      155.61      146.19      8.99 o 
   4   7  13       27.65       29.04      6.23 o 
   5   7  13        7.50        6.60      6.66 o 
  -3   8  13        6.72        8.92      8.70 o 
  -2   8  13      214.55      200.50     13.55 o 
  -1   8  13        6.64        0.28      5.19 o 
   0   8  13       39.39       37.60      6.06 o 
   1   8  13      153.83      177.78     11.31 o 
   2   8  13        1.92       -0.62      3.94 o 
   3   8  13      141.40      130.06     10.46 o 
   4   8  13        3.13        1.93      5.64 o 
  -2   9  13       81.73       81.45      8.77 o 
  -1   9  13       11.96       14.32      5.82 o 
   0   9  13      184.09      178.26      9.85 o 
   1   9  13        1.14       -0.07      6.45 o 
   2   9  13       73.23       74.53      8.30 o 
   3   9  13       25.04       24.45      7.47 o 
   4   9  13        1.17       -2.81      6.47 o 
  -1  10  13        9.30       10.37      5.88 o 
   0  10  13       85.95       84.44      9.67 o 
   1  10  13       31.32       35.76      8.58 o 
   2  10  13      100.85      111.18     11.97 o 
   3  10  13        0.98        0.34      6.40 o 
   0  11  13        5.51        4.81      6.18 o 
   1  11  13       13.33       12.09      7.47 o 
  -1  -8  14        1.34       -0.08     12.13 o 
   0  -8  14       20.18       20.00      8.19 o 
   1  -8  14        0.49        0.71      7.52 o 
   2  -8  14       18.04       28.99     12.82 o 
  -2  -7  14        7.91       12.13     12.51 o 
  -1  -7  14       13.99        6.71     11.67 o 
   0  -7  14       30.29       29.79      8.11 o 
   1  -7  14        5.18       -0.69      7.22 o 
   2  -7  14       47.04       40.97     13.12 o 
   3  -7  14        4.05       -1.38      7.86 o 
  -2  -6  14        0.75       -1.49      6.62 o 
  -1  -6  14       86.67      110.19      9.38 o 
   0  -6  14        0.34       -1.14      6.90 o 
   1  -6  14       34.55       43.25      8.19 o 
   2  -6  14       24.68       25.64     12.59 o 
   3  -6  14        0.18       -2.09      7.25 o 
  -3  -5  14       11.95       20.68      9.61 o 
  -2  -5  14       21.63       20.47      7.44 o 
  -1  -5  14       43.30       56.27      9.77 o 
   0  -5  14        1.04        3.43      6.53 o 
   1  -5  14      144.14      152.60     11.31 o 
   2  -5  14        1.07       -1.84      4.91 o 
   3  -5  14       23.18       30.67     10.91 o 
   4  -5  14       16.53        3.74      9.84 o 
  -3  -4  14        2.89       -1.83      8.16 o 
  -2  -4  14      121.69      128.05     25.10 o 
  -1  -4  14        3.17        1.83      3.76 o 
   0  -4  14       14.43       11.59      6.60 o 
   1  -4  14      103.48      111.26      9.11 o 
   2  -4  14        5.82        4.20      3.78 o 
   3  -4  14      112.04       92.86     13.05 o 
   4  -4  14        1.73        0.84      9.00 o 
  -3  -3  14        1.06       -0.53      7.48 o 
  -2  -3  14      116.57      121.50     20.72 o 
  -1  -3  14       80.92       92.00      8.09 o 
   0  -3  14      115.09      136.25     10.37 o 
   1  -3  14        6.61       10.33      6.28 o 
   2  -3  14        9.77        9.79      3.76 o 
   3  -3  14       56.91       54.32      8.48 o 
   4  -3  14        5.49        3.13      8.70 o 
  -3  -2  14       41.67       36.39      4.08 o 
  -2  -2  14       17.99       14.57      6.02 o 
  -1  -2  14       12.13       15.91      3.96 o 
   0  -2  14      301.33      350.39     19.11 o 
   1  -2  14        2.69        2.73      5.85 o 
   2  -2  14      177.02      182.39      7.48 o 
   3  -2  14        2.38       -1.52      6.12 o 
   4  -2  14       22.27       17.55      9.16 o 
   5  -2  14       41.75       35.02     11.29 o 
  -4  -1  14        9.87       -9.92      9.92 o 
  -3  -1  14      153.51      153.39      5.73 o 
  -2  -1  14        4.27        8.02      4.82 o 
  -1  -1  14      206.04      221.08     16.13 o 
   0  -1  14        4.43        4.18      5.68 o 
   1  -1  14        0.58       -1.86      5.50 o 
   2  -1  14      298.76      298.14     11.23 o 
   3  -1  14        2.42        0.50      5.95 o 
   4  -1  14      128.33      125.43     10.77 o 
   5  -1  14        3.15       -2.37      8.85 o 
  -4   0  14       34.16       33.73     12.28 o 
  -3   0  14      134.78      132.70      5.60 o 
  -2   0  14        1.08       -0.76      4.35 o 
  -1   0  14      358.75      385.13     22.92 o 
   0   0  14       31.87       41.48      6.79 o 
   1   0  14      182.70      198.88      8.57 o 
   2   0  14       75.30       74.54      4.91 o 
   3   0  14        0.96       -3.08      5.17 o 
   4   0  14       65.18       56.28      8.12 o 
   5   0  14        1.38        0.31      8.85 o 
  -4   1  14       58.03       51.22      8.85 o 
  -3   1  14       16.69       15.90      3.50 o 
  -2   1  14       34.08       37.73      6.52 o 
  -1   1  14       81.01       77.83      5.00 o 
   0   1  14       10.44       13.56      5.86 o 
   1   1  14      276.79      299.70     16.62 o 
   2   1  14        2.89        0.13      3.37 o 
   3   1  14      104.85      103.76      9.41 o 
   4   1  14        1.21        1.03      6.31 o 
   5   1  14       12.61       11.75      9.31 o 
  -4   2  14       62.97       60.05     13.43 o 
  -3   2  14       24.36       21.88      3.65 o 
  -2   2  14      280.06      283.23     25.72 o 
  -1   2  14       11.22       11.90      2.97 o 
   0   2  14       72.87       84.88      7.74 o 
   1   2  14       64.29       70.38      5.96 o 
   2   2  14        0.81       -0.86      3.11 o 
   3   2  14      198.39      174.57     10.64 o 
   4   2  14        5.17        4.20      8.24 o 
   5   2  14       97.01       85.46     12.74 o 
  -3   3  14        0.35       -2.38      3.05 o 
  -2   3  14      190.15      202.29     19.41 o 
  -1   3  14        2.69        1.80      3.05 o 
   0   3  14      385.64      422.24     13.56 o 
   1   3  14        3.24        3.28      4.26 o 
   2   3  14      116.42      117.88      5.50 o 
   3   3  14       75.23       70.65      9.61 o 
   4   3  14        7.40        9.92      8.70 o 
   5   3  14       79.89       66.38     11.67 o 
  -3   4  14      110.68      105.72      6.27 o 
  -2   4  14       28.56       29.05      5.23 o 
  -1   4  14       79.12       78.62      4.65 o 
   0   4  14      114.83      126.51      9.99 o 
   1   4  14        2.79        2.63      5.48 o 
   2   4  14      355.97      361.82     12.23 o 
   3   4  14        4.84        5.31      6.30 o 
   4   4  14      100.67       92.18      9.48 o 
   5   4  14        3.78        2.59      8.77 o 
  -3   5  14      139.84      145.69     10.17 o 
  -2   5  14       23.21       23.08      5.21 o 
  -1   5  14      201.38      204.47     10.49 o 
   0   5  14        2.06        1.12      4.82 o 
   1   5  14       66.05       76.28      7.87 o 
   2   5  14       88.18       92.36      6.59 o 
   3   5  14        3.16       -3.70      6.26 o 
   4   5  14      121.96      116.95     12.09 o 
   5   5  14        7.94        5.26      8.85 o 
  -3   6  14        4.14        5.16      5.83 o 
  -2   6  14        0.36       -2.04      4.76 o 
  -1   6  14      228.84      232.76     15.54 o 
   0   6  14        2.95        0.54      6.12 o 
   1   6  14      209.62      221.89      9.72 o 
   2   6  14        3.42        0.64      4.32 o 
   3   6  14       48.70       46.32      8.26 o 
   4   6  14       39.59       37.77      8.35 o 
  -2   7  14       56.49       59.54      6.61 o 
  -1   7  14        2.66        2.94      5.16 o 
   0   7  14       16.70       16.89      7.01 o 
   1   7  14       71.95       73.23      6.97 o 
   2   7  14        8.24        7.33      4.72 o 
   3   7  14      221.72      205.21     15.45 o 
   4   7  14        0.89        4.88      9.23 o 
  -2   8  14      134.81      152.13     10.67 o 
  -1   8  14        2.75       -1.67      5.36 o 
   0   8  14      247.79      246.87     12.54 o 
   1   8  14        1.35       -2.66      6.62 o 
   2   8  14       26.14       29.23      5.73 o 
   3   8  14      132.07      125.24     11.44 o 
   4   8  14        2.30       -3.66      9.16 o 
  -1   9  14        1.06        0.04      7.50 o 
   0   9  14      159.04      182.91     12.04 o 
   1   9  14        5.77        8.64      7.34 o 
   2   9  14      143.69      159.67     13.63 o 
   3   9  14        8.16        6.94      9.77 o 
   0  10  14       13.77       14.69      6.31 o 
   1  10  14        4.13        9.04      7.05 o 
   2  10  14       69.50       66.54     14.57 o 
   3  10  14       10.00        0.92      9.77 o 
  -1  -7  15        7.66        0.69     12.28 o 
   0  -7  15        0.35       -4.37      7.62 o 
   1  -7  15        0.60       -7.26      7.26 o 
   2  -7  15       30.93       34.11     13.73 o 
  -2  -6  15        1.73        9.46     12.36 o 
  -1  -6  15       48.37       62.80     14.80 o 
   0  -6  15        1.42       -7.21      7.21 o 
   1  -6  15       47.50       61.97      8.93 o 
   2  -6  15        7.94        9.00     12.51 o 
   3  -6  15        8.83       10.00     12.59 o 
  -2  -5  15       32.73       33.78      8.34 o 
  -1  -5  15       53.46       74.09     14.96 o 
   0  -5  15        0.70        0.69      7.12 o 
   1  -5  15       58.42       71.18      9.11 o 
   2  -5  15        0.94       -2.59     10.91 o 
   3  -5  15       37.24       34.26      8.77 o 
  -2  -4  15       68.64       78.00     11.98 o 
  -1  -4  15       10.02       15.63      6.65 o 
   0  -4  15       46.31       62.96      8.79 o 
   1  -4  15       21.61       21.82      7.55 o 
   2  -4  15        9.28        5.00      6.28 o 
   3  -4  15       51.28       39.49      9.65 o 
   4  -4  15        0.48        1.45     10.22 o 
  -3  -3  15        4.86        6.03      9.00 o 
  -2  -3  15       34.04       37.84      7.97 o 
  -1  -3  15        0.96        1.34      6.16 o 
   0  -3  15       55.63       69.68      8.46 o 
   1  -3  15       28.50       26.70      7.50 o 
   2  -3  15       68.13       63.52      6.31 o 
   3  -3  15        6.27        3.66      9.08 o 
   4  -3  15        4.00        2.90      9.39 o 
  -3  -2  15       60.82       51.28     11.06 o 
  -2  -2  15        0.36        3.35      6.45 o 
  -1  -2  15       17.60       19.48      4.19 o 
   0  -2  15       59.46       67.34      8.35 o 
   1  -2  15        1.17        2.84      6.36 o 
   2  -2  15      148.63      146.79      6.69 o 
   3  -2  15        4.47       -4.04      8.47 o 
   4  -2  15       40.58       39.52     11.37 o 
  -3  -1  15       15.54       14.20      6.78 o 
  -2  -1  15       20.04       23.38      9.77 o 
  -1  -1  15      133.92      143.86      8.57 o 
   0  -1  15       10.12        3.97      6.33 o 
   1  -1  15       66.43       81.39      8.31 o 
   2  -1  15       25.50       26.20      4.27 o 
   3  -1  15        3.89        3.81      6.52 o 
   4  -1  15       94.46       67.60     12.36 o 
  -3   0  15        5.80        4.72      6.17 o 
  -2   0  15       43.98       53.22     16.41 o 
  -1   0  15      160.94      177.53     10.04 o 
   0   0  15        2.46        1.70      5.98 o 
   1   0  15      200.59      215.58     11.46 o 
   2   0  15       13.13       11.38      3.94 o 
   3   0  15      129.33      130.45     10.67 o 
   4   0  15       35.30       30.75     10.76 o 
  -3   1  15        1.92       -1.23      6.08 o 
  -2   1  15      106.73      121.35     16.93 o 
  -1   1  15        2.75        0.64      3.21 o 
   0   1  15       39.49       53.11      9.80 o 
   1   1  15      140.76      151.59     10.51 o 
   2   1  15       21.28       18.32      4.14 o 
   3   1  15      207.05      179.96     21.67 o 
   4   1  15        3.09        0.08      8.85 o 
   5   1  15       14.36        6.64      9.61 o 
  -3   2  15        1.15        3.44      6.46 o 
  -2   2  15       59.75       64.76      7.14 o 
  -1   2  15       22.42       24.49      4.21 o 
   0   2  15      208.80      223.16     11.58 o 
   1   2  15        0.42       -5.33      5.69 o 
   2   2  15       28.13       27.46      4.25 o 
   3   2  15       86.53       71.19     11.29 o 
   4   2  15        2.23        4.04      8.93 o 
   5   2  15       58.02       39.91     11.37 o 
  -3   3  15       81.56       87.56      8.18 o 
  -2   3  15        0.25        2.38      4.57 o 
  -1   3  15        0.37       -1.15      3.68 o 
   0   3  15      231.36      245.77     12.24 o 
   1   3  15       37.88       41.39      7.20 o 
   2   3  15      196.37      195.03      6.61 o 
   3   3  15        3.33       -4.12      8.09 o 
   4   3  15       26.97       13.81      9.46 o 
   5   3  15       42.90       35.71     10.91 o 
  -3   4  15       91.10       80.56      8.06 o 
  -2   4  15       24.10       27.27      5.52 o 
  -1   4  15      176.93      199.50     16.55 o 
   0   4  15       86.93       96.40      7.24 o 
   1   4  15        8.08        7.60      6.39 o 
   2   4  15      219.03      214.38      8.29 o 
   3   4  15        8.26        0.04      6.58 o 
   4   4  15      154.52      138.72     15.49 o 
  -3   5  15       48.48       51.66     13.35 o 
  -2   5  15        2.52        4.33      5.10 o 
  -1   5  15      186.10      208.28     10.93 o 
   0   5  15       23.46       22.99      7.17 o 
   1   5  15      130.89      134.18     11.33 o 
   2   5  15       17.97       13.09      4.50 o 
   3   5  15       10.52        4.41      6.89 o 
   4   5  15       93.05       75.16     12.82 o 
  -2   6  15       63.01       69.15      6.74 o 
  -1   6  15       28.09       24.86      5.69 o 
   0   6  15        2.01        0.54      6.70 o 
   1   6  15      314.65      346.51     11.45 o 
   2   6  15       13.79       12.31      4.61 o 
   3   6  15       78.91       72.28      9.53 o 
   4   6  15        2.67        4.27      8.70 o 
  -2   7  15       82.61       79.51     10.88 o 
  -1   7  15       14.50       16.25      5.54 o 
   0   7  15       36.66       48.47      8.25 o 
   1   7  15       75.30       73.08      8.73 o 
   2   7  15        5.51        8.55      6.42 o 
   3   7  15       84.84       75.13      9.66 o 
   4   7  15        1.95       -1.98      9.39 o 
  -1   8  15        8.16        6.76      7.67 o 
   0   8  15      117.52      127.15     10.91 o 
   1   8  15        1.16       -3.28      6.72 o 
   2   8  15       41.89       46.49      9.83 o 
   3   8  15       16.24       10.07     10.07 o 
   0   9  15       74.48       89.16     13.62 o 
   1   9  15        1.10        1.17      6.99 o 
   2   9  15      124.58      125.29     16.02 o 
   3   9  15        0.93        4.03      7.65 o 
   1  10  15       16.87       21.06      7.91 o 
   0  -6  16        2.06        1.13      7.76 o 
   1  -6  16       31.64       33.03      8.68 o 
  -1  -5  16        1.31        4.43     11.67 o 
   0  -5  16       30.62       35.54      8.50 o 
   1  -5  16       21.02       20.68      8.32 o 
   2  -5  16        1.09       -5.04     11.29 o 
  -2  -4  16       40.48       59.13     14.65 o 
  -1  -4  16        6.18        7.71     11.90 o 
   0  -4  16      130.82      159.76     12.02 o 
   1  -4  16        0.96       -2.33      7.29 o 
   2  -4  16       10.57        4.35     11.45 o 
   3  -4  16       24.38       13.45      8.05 o 
  -2  -3  16        2.59       -0.88      7.04 o 
  -1  -3  16        1.91        5.95     11.45 o 
   0  -3  16      109.74      135.52     10.83 o 
   1  -3  16        2.53        5.76      7.19 o 
   2  -3  16       54.59       58.91     14.19 o 
   3  -3  16        1.18        3.88      7.60 o 
  -2  -2  16        4.78        6.22      7.02 o 
  -1  -2  16       66.30       80.46      8.03 o 
   0  -2  16        0.22        5.94      7.27 o 
   1  -2  16        0.40        1.38      6.68 o 
   2  -2  16       40.86       41.67      7.17 o 
   3  -2  16        4.12       -3.62      6.76 o 
   4  -2  16       40.54       26.71     11.29 o 
  -2  -1  16        4.60        2.07      6.86 o 
  -1  -1  16       83.53      100.83      9.26 o 
   0  -1  16       23.75       23.90      7.47 o 
   1  -1  16      154.42      159.91     11.16 o 
   2  -1  16       15.53       13.83      6.44 o 
   3  -1  16        1.26       -2.06      8.93 o 
   4  -1  16       33.98       29.15     11.29 o 
  -2   0  16       11.43       15.08      7.25 o 
  -1   0  16       18.86       23.04      5.27 o 
   0   0  16        0.43        2.49      6.55 o 
   1   0  16      171.81      190.91     12.17 o 
   2   0  16        2.67        4.06      5.01 o 
   3   0  16       42.57       31.82     10.15 o 
   4   0  16        9.23        2.90      9.54 o 
  -2   1  16      216.00      215.32     37.54 o 
  -1   1  16        1.31        4.13      6.15 o 
   0   1  16       96.61      119.04     10.20 o 
   1   1  16       38.95       37.35      7.55 o 
   2   1  16        5.03        2.94      4.90 o 
   3   1  16       66.56       63.15      8.80 o 
   4   1  16        0.77        3.51      9.69 o 
  -2   2  16       75.01       84.16     15.37 o 
  -1   2  16       23.75       30.69      6.86 o 
   0   2  16      146.48      167.62     11.49 o 
   1   2  16        3.02        1.79      6.45 o 
   2   2  16       83.97       91.90      8.97 o 
   3   2  16       13.31        8.55      9.39 o 
   4   2  16        2.76       -5.80      9.23 o 
  -2   3  16        8.44        4.76      6.03 o 
  -1   3  16        9.16        6.60      6.12 o 
   0   3  16       26.49       32.50      7.57 o 
   1   3  16        2.36        5.22      6.82 o 
   2   3  16      116.24      125.33     10.74 o 
   3   3  16        2.67        0.31      8.32 o 
   4   3  16       33.98       23.50     10.76 o 
  -2   4  16        8.46        5.77      6.08 o 
  -1   4  16       85.57      101.23      9.02 o 
   0   4  16        4.59        5.30      5.62 o 
   1   4  16       84.62      102.95      9.32 o 
   2   4  16       36.62       40.94      6.08 o 
   3   4  16        0.51       -2.90      8.93 o 
   4   4  16       54.63       52.80     12.13 o 
  -2   5  16        2.43        0.59      6.12 o 
  -1   5  16      123.62      147.11     17.63 o 
   0   5  16        3.06        4.12      7.01 o 
   1   5  16      176.80      206.25     24.95 o 
   2   5  16        0.85        5.25      7.61 o 
   3   5  16       62.23       61.65     12.28 o 
   4   5  16       23.97       17.85      9.84 o 
  -1   6  16       18.23       22.81     11.90 o 
   0   6  16        8.87       13.15      7.15 o 
   1   6  16       36.09       41.18      6.89 o 
   2   6  16        1.19        0.93      7.80 o 
   3   6  16      113.96      103.85     13.58 o 
  -1   7  16        4.55       20.37     12.51 o 
   0   7  16      107.76      118.37     10.19 o 
   1   7  16        0.51        0.78      6.90 o 
   2   7  16       51.02       55.81      9.66 o 
   3   7  16       38.36       36.19      8.62 o 
   0   8  16       58.32       70.01      9.30 o 
   1   8  16       23.74       23.31      7.83 o 
   3   8  16        0.26       -3.36     11.60 o 
   0  -4  17       20.34       23.43      8.32 o 
   1  -4  17        0.61       -0.67      7.67 o 
   2  -4  17       31.15       41.05     13.43 o 
  -1  -3  17       20.97       24.19     13.58 o 
   0  -3  17       15.27       20.92      8.02 o 
   1  -3  17        6.37        7.17      7.84 o 
   2  -3  17       72.35       94.69     15.26 o 
   3  -3  17        1.15        0.38     12.90 o 
  -1  -2  17       55.56       56.92     14.04 o 
   0  -2  17        0.51       -1.37      7.29 o 
   1  -2  17       17.29       21.28      8.00 o 
   2  -2  17        6.96        8.55     11.75 o 
   3  -2  17        0.36       -1.19      7.70 o 
  -1  -1  17       40.60       48.68     14.12 o 
   0  -1  17        1.99        0.83      6.88 o 
   1  -1  17       38.68       39.26      8.35 o 
   2  -1  17        3.17        4.81     11.52 o 
   3  -1  17       46.47       42.88      9.03 o 
  -2   0  17       40.71       37.54     13.35 o 
  -1   0  17        6.92        2.75     11.14 o 
   0   0  17        6.57       13.20      7.67 o 
   1   0  17       25.20       26.60      8.01 o 
   2   0  17        0.60       -2.59     10.68 o 
  -2   1  17       35.26       41.66     13.28 o 
  -1   1  17        1.34       -4.43     10.68 o 
   0   1  17      121.43      146.99     11.76 o 
   1   1  17        0.39        1.34      7.18 o 
   2   1  17       28.12       26.93     12.44 o 
   3   1  17       38.77       31.62      9.19 o 
  -2   2  17        2.50       13.28     11.90 o 
  -1   2  17       38.20       47.23     13.20 o 
   0   2  17       93.34      111.96     10.02 o 
   1   2  17        8.02       12.78      7.26 o 
   2   2  17      122.23      128.57     15.41 o 
   3   2  17        0.37       -0.75      7.27 o 
  -1   3  17      110.82      127.50     15.95 o 
   0   3  17        1.32        1.99      5.79 o 
   1   3  17        0.53       -1.96      6.91 o 
   2   3  17       77.95       92.10     14.34 o 
   3   3  17        4.89       -0.82      7.29 o 
  -1   4  17      103.56      118.65     15.72 o 
   0   4  17       18.88       17.17      7.79 o 
   1   4  17       47.23       49.79      8.56 o 
   2   4  17        1.52       -5.65     10.15 o 
   3   4  17        3.71       -2.88      7.28 o 
  -1   5  17        2.25       12.06     12.28 o 
   0   5  17        1.08        1.18      7.25 o 
   1   5  17      128.68      134.86      8.98 o 
   2   5  17        4.79        3.20      8.04 o 
   3   5  17       70.22       67.82     11.45 o 
   0   6  17       82.52       94.69      9.85 o 
   1   6  17       23.21       25.08      7.92 o 
   2   6  17        2.10        0.69     11.60 o 
   3   6  17       73.68       64.63     14.34 o 
   0   7  17      120.61      130.81     11.09 o 
   1   7  17        1.22        5.37      7.39 o 
   2   7  17       25.16       18.61      9.06 o 
   0  -2  18        2.90        7.44      7.91 o 
   1  -2  18       66.32       72.91      9.36 o 
   0  -1  18        1.79        1.66      7.83 o 
   1  -1  18       56.48       60.76      9.31 o 
   2  -1  18       11.66       12.59     12.59 o 
   0   0  18       32.84       39.96      8.68 o 
   1   0  18        3.69        0.85      7.45 o 
   2   0  18        0.06        6.71     11.60 o 
  -1   1  18       21.41       27.93     12.51 o 
   0   1  18       47.82       55.62      8.97 o 
   1   1  18        5.67        2.95      7.49 o 
   2   1  18       34.12       45.25     13.12 o 
   0   2  18       56.80       61.12      7.32 o 
   1   2  18        3.54        0.86      7.46 o 
   2   2  18       58.19       67.60     13.89 o 
   3   2  18        1.11        8.39     12.59 o 
   0   3  18        1.29        0.13      7.51 o 
   1   3  18       49.36       58.14      8.98 o 
   2   3  18        8.85       26.63     12.74 o 
   0   4  18        1.64       -2.03      7.38 o 
   1   4  18       74.37       75.64     10.57 o 
   2   4  18        7.87       18.01     11.83 o 
   1   5  18       20.66       20.17      6.72 o 
   2   5  18        0.83       -0.53     11.98 o 
                                                 
